# Supplementary material for: Characterization of the bacterial microbiome of Amblyomma scalpturatum and Amblyomma ovale collected from Tapirus terrestris and Amblyomma sabanerae collected from Chelonoidis denticulata, Madre de Dios- Peru
Source: BMC Microbiol. 2022 Dec 16;22:305. doi: 10.1186/s12866-022-02717-5 (PMC9756467; doi:10.1186/s12866-022-02717-5)
Supplement: Supplementary file 1 — Additional file 1. [file 12866_2022_2717_MOESM1_ESM.xls]

## Sheet: Preprocessing
Sequence cleanup preprocessing
file	initial	qFiltered	lFiltered	forwardFiltered	reverseFiltered	final	qFilteredPercent	lFilteredPercent	forwardFilteredPercent	reverseFilteredPercent	finalPercent
GARS.fastq	114845	47588	5	NA	NA	67252	41.4	0	NA	NA	58.6
GART.fastq	59100	27756	17	NA	NA	31327	47	0	NA	NA	53
file	chimeraCalls	unclearCalls	nonChimeraCalls	chimeraCallsPercent	unclearCallsPercent	nonChimeraCallsPercent
GARS_filtered.fasta	298	162	66792	0.4	0.2	99.3
GART_filtered.fasta	876	547	29904	2.8	1.7	95.5
	Sample characteristics	Amblyomma scalpturatum/Amblyomma ovale	Amblyomma sabanerae
	Total, number of sequences	114.845	59.1
	Number of filtered sequences	47.588	27.756
	Number of assigned sequences OTUs	66.792	29.904
	Number of OTUs	86	478
	Phylum	7	20
	Class	10	35
	Order	17	68
	Family	25	134
	Genus	28	220
	Richness and diversity índices	Amblyomma scalpturatum/Amblyomma ovale	Amblyomma sabanerae
	Chao1	102.17	613.65
	Shannon	0.46	2.03

## Sheet: Statistics
SAMPLES	Sequence cleanup preprocessing				Preprocessing assigned OTUS		Processing assigned OTUS
	TOTAL SEQUENCES	SEQUENCES Q<25	SEQUENCES Q>25	CHIMERA SEQUENCES	SEQUENCES OTUS Q>25	SEQUENCES NO ASSIGNED TO OTUS	SEQUENCES ASSIGNED TO OTUS	SEQUENCES ASSIGNED TO OTUS > 0.1	SEQUENCES ASSIGNED TO OTUS < 0.1
GARS.fastq	114845	47588	67257	460	66792	0	66792	66642	150
GART.fastq	59100	27756	31344	1423	29904	8	29896	26485	3411
Total	173945	75344	98601	1883	96696	8	96688	93127	3561

## Sheet: R. OTUS
Num samples	5
Num observations	2174
Total count	151431
Table density (fraction of non-zero values)	0.242
Counts/sample summary
Min	14045
Max	66792
Median	26553
Mean	30286.2
Std. dev.	19344.7
Sample Metadata Categories	None provided
Observation Metadata Categories	taxonomy
Counts/sample detail:	Sequences
GARN.16S.fasta	14145
GARS.16S.fasta	66792
GART.16S.fasta	29896

## Sheet: R. OTUS > 1%
Num samples	5
Num observations	276
Total count	143192
Table density (fraction of non-zero values)	0.388
Counts/sample summary
Min	12362
Max	66642
Median	24593
Mean	28638.4
Std. dev.	19856.1
Sample Metadata Categories	None provided
Observation Metadata Categories	taxonomy
Counts/sample detail	Sequences
GARN.16S.fasta	12362
GARS.16S.fasta	66642
GART.16S.fasta	26485

## Sheet: Abundance
Kingdom	Phylum	Class	Order	Family	Genus	Specie	GARS.16S.fasta			Kingdom	Phylum	Class	Order	Family	Genus	Specie	GART.16S.fasta
Bacteria	Proteobacteria	Gammaproteobacteria	Pseudomonadales	Moraxellaceae	Acinetobacter	Acinetobacter baumannii	61063			Bacteria	Proteobacteria	Gammaproteobacteria	Thiotrichales	Francisellaceae	Francisella	Unclassified	20169
	Actinobacteria	Actinobacteria	Corynebacteriales	Nocardiaceae	Rhodococcus	Unclassified	1599			Archaea	Bacteroidetes	Alphaproteobacteria	Rhodobacterales	Rhodobacteraceae	Paracoccus	Unclassified	893
	Firmicutes	Bacilli	Micrococcales	Intrasporangiaceae	Ornithinimicrobium	uncultured bacterium	1493			Unassigned	Actinobacteria	Sphingobacteriia	Xanthomonadales	Xanthomonadaceae	Defluviimonas	Unclassified	512
	Chloroflexi	Anaerolineae	Bacillales	Staphylococcaceae	Staphylococcus	Acinetobacter venetianus	1142				Acidobacteria	Actinobacteria	Rhizobiales	Unclassified	Unclassified	Unclassified	345
	Acidobacteria	Solibacteres	Thiotrichales	Francisellaceae	Francisella	Staphylococcus lentus	443				Thaumarchaeota	Betaproteobacteria	Pseudomonadales	Moraxellaceae	Acinetobacter	Unclassified	341
	Bacteroidetes	Flavobacteriia	Enterobacteriales	Enterobacteriaceae	Pluralibacter	Pseudomonas aeruginosa	124				Planctomycetes	Thermoleophilia	Sphingobacteriales	Chitinophagaceae	Niabella	Unclassified	292
	Tenericutes	Betaproteobacteria	Frankiales	Frankiaceae	Citrobacter	uncultured Acinetobacter sp.	124				Firmicutes	Deltaproteobacteria	Corynebacteriales	Dietziaceae	Dietzia	uncultured bacterium	281
		Alphaproteobacteria	Anaerolineales	Dermabacteraceae	Jatrophihabitans	Staphylococcus sciuri subsp. sciuri	83				Chloroflexi	Solibacteres	Sphingomonadales	Sphingomonadaceae	Sphingomonas	Unclassified	262
		Sphingobacteriia	Lactobacillales	Dietziaceae	Brachybacterium		78				Verrucomicrobia	Soil Crenarchaeotic Group(SCG)	Burkholderiales	Bradyrhizobiaceae	Bradyrhizobium	Unclassified	227
		Mollicutes	Solibacterales	Bacillaceae	Dietzia		75				Unclassified	Planctomycetacia	Propionibacteriales	Phyllobacteriaceae	Mesorhizobium	uncultured bacterium	195
			Flavobacteriales	Micrococcaceae	Bacillus		73				Saccharibacteria	Bacilli	Solirubrobacterales	Corynebacteriaceae	Corynebacterium 1	uncultured bacterium	166
			Rhodocyclales	Anaerolineaceae	Rothia		72				TM6 (Dependentiae)	Thermomicrobia	Nitrosomonadales	Xanthobacteraceae	Variibacter	Unclassified	162
			Rhodobacterales	Corynebacteriaceae	Anaerolinea		62				WWE3	Flavobacteriia	Micrococcales	Comamonadaceae	uncultured	Unclassified	160
			Legionellales	Enterococcaceae	Lawsonella		49				Nitrospirae	Clostridia	Vibrionales	Rhizobiaceae	Rhizobium	uncultured bacterium	141
			Sphingobacteriales	Solibacteraceae (Subgroup 3)	Enterococcus		40				Gemmatimonadetes	Blastocatellia	Pseudonocardiales	Beijerinckiaceae	Nocardioides	uncultured bacterium	132
			Rhizobiales	Flavobacteriaceae	Bryobacter		31				Cyanobacteria	Spartobacteria	Enterobacteriales	Nocardioidaceae	Burkholderia-Paraburkholderia	uncultured bacterium	129
			NB1-n	Aerococcaceae	Cloacibacterium		14				Chlamydiae	Unclassified	Rhodospirillales	Burkholderiaceae	Sphingobacterium	uncultured bacterium	113
Phylum	7			Rhodocyclaceae	Aerococcus		11				Deinococcus-Thermus	uncultured bacterium	Myxococcales	Sphingobacteriaceae	Luteimonas	Unclassified	102
Class	10			Rhodobacteraceae	uncultured		9				Fusobacteria	TK10	Solibacterales	Methylobacteriaceae	Rhodopseudomonas	uncultured bacterium	100
Order	17			Streptococcaceae	Paracoccus		9				SR1 (Absconditabacteria)	Acidobacteria	uncultured archaeon	Nocardiaceae	Chitinophaga	Unclassified	95
Family	25			Pseudomonadaceae	Streptococcus		7					Subgroup 17	Planctomycetales	Hyphomicrobiaceae	Gordonia	Unclassified	71
Genus	27			Coxiellaceae	Pseudomonas		7					Phycisphaerae	Unclassified	Solirubrobacteraceae	Rhodoplanes	uncultured bacterium	70
				Lentimicrobiaceae	Coxiella		6					Verrucomicrobiae	Bacillales	Nitrosomonadaceae	Variovorax	Unclassified	64
				1174-901-12	Salmonella		4					Nitrospira	JG30-KF-CM45	Intrasporangiaceae	Solirubrobacter	uncultured bacterium	54
				uncultured bacterium	Escherichia-Shigella		4					Gemmatimonadetes	Lactobacillales	Vibrionaceae	Nitrosomonas	uncultured bacterium	51
					Lentimicrobium		4					Chloroplast	Kineosporiales	0319-6M6	Ornithinimicrobium	Unclassified	50
					uncultured bacterium		4					Chlamydiae	Frankiales	Pseudonocardiaceae	Janibacter	uncultured bacterium	50
							4					Deinococci	Flavobacteriales	Microbacteriaceae	Stenotrophomonas	uncultured bacterium	49
Number of Otus	86	478					3					Cytophagia	Clostridiales	Enterobacteriaceae	Rhizorhapis	uncultured bacterium	49
Phylum	7	20					3					Bacteroidia	Blastocatellales	Tsukamurellaceae	Marmoricola	uncultured bacterium	48
Class	10	35					3					Subgroup 5	Neisseriales	Brucellaceae	Lysobacter	uncultured bacterium	48
Order	17	68					3					Fusobacteriia	Chthoniobacterales	Patulibacteraceae	Vibrio	Unclassified	47
Family	25	134					2					Subgroup 6	SC-I-84	Acetobacteraceae	uncultured bacterium	Unclassified	46
Genus	27	221					2					Acidimicrobiia	uncultured bacterium	Pseudomonadaceae	Pseudonocardia	Unclassified	45
							2					Opitutae	Streptomycetales	1174-901-12	Nocardia	Unclassified	44
							2						Caulobacterales	Mycobacteriaceae	Curtobacterium	Unclassified	42
							2			Phylum	20		NB1-j	Ellin6055	Shinella	uncultured bacterium	41
							2			Clase	35		Acidobacteriales	Elev-16S-1332	Salmonella	Unclassified	38
							2			Orden	68		B1-7BS	Myxococcaceae	Tsukamurella	uncultured bacterium	37
							2			Familia	134		Pla1 lineage	Solibacteraceae (Subgroup 3)	Ochrobactrum	Unclassified	36
							2			Genero	221		Verrucomicrobiales	Oxalobacteraceae	Patulibacter	Unclassified	35
							2						Oceanospirillales	uncultured archaeon	Rhodococcus	uncultured bacterium	35
							1						Nitrospirales	Planctomycetaceae	Acidiphilium	Unclassified	35
							1						Desulfurellales	Staphylococcaceae	Pseudomonas	uncultured Nitrosomonas sp.	34
							1						Gemmatimonadales	uncultured bacterium	Pseudolabrys	Unclassified	33
							1						Tepidisphaerales	Family XI	Mycobacterium	uncultured bacterium	33
							1						Bdellovibrionales	Methylocystaceae	Methylobacterium	uncultured bacterium	32
							1						uncultured cyanobacterium	Streptococcaceae	Pseudoxanthomonas	Unclassified	32
							1						Chlamydiales	Dermacoccaceae	Corallococcus	Unclassified	31
							1						Deinococcales	Paenibacillaceae	Bryobacter	Unclassified	31
							1						Cytophagales	Micrococcaceae	Comamonas	Unclassified	30
							1						Bacteroidales	Gsoil-1167	Bosea	Unclassified	30
							1						Rickettsiales	Kineosporiaceae	uncultured archaeon	uncultured bacterium	29
							1						uncultured Acidobacteria bacterium	Dermatophilaceae	Staphylococcus	Unclassified	29
							1						Fusobacteriales	Frankiaceae	Gemella	Unclassified	29
							1						Desulfobacterales	Bacillaceae	Methylopila	Unclassified	29
							1						E6aD10	JG34-KF-361	Streptococcus	Unclassified	29
							1						Desulfovibrionales	Leuconostocaceae	Pir4 lineage	uncultured bacterium	29
							1						Micromonosporales	uncultured	Flexivirga	uncultured bacterium	28
							1						Legionellales	Flavobacteriaceae	Ensifer	Nocardia brasiliensis	27
							1						Pasteurellales	KD3-93	Brevibacillus	Unclassified	26
							1						Streptosporangiales	Blastocatellaceae (Subgroup 4)	Micrococcus	Unclassified	26
							1						Aeromonadales	Neisseriaceae	Flavitalea	uncultured bacterium	25
							1						Acidimicrobiales	Brevibacteriaceae	Tetrasphaera	Unclassified	23
							1						Opitutales	DA101 soil group	Nitrobacter	uncultured bacterium	23
							1						Rhodocyclales	Alcaligenaceae	Aminobacter	Unclassified	23
							1						EC3	KF-JG30-B3	Angustibacter	Unclassified	22
							1						Oligoflexales	Rhizobiales Incertae Sedis	Devosia	Unclassified	21
							1							Aurantimonadaceae	Parafilimonas	Unclassified	21
							1							Dermabacteraceae	Gemmata	Unclassified	21
							1							Streptomycetaceae	Serratia	Unclassified	21
							1							Caulobacteraceae	Kineosphaera	Unclassified	21
							1							Rhodospirillaceae	Jatrophihabitans	Unclassified	20
							1							MNG7	Massilia	Unclassified	20
							1							Chthoniobacteraceae	Novosphingobium	uncultured bacterium	20
							1							Acidobacteriaceae (Subgroup 1)	Candidatus Solibacter	Unclassified	20
							1							Lactobacillaceae	Anoxybacillus	Unclassified	20
							1							Verrucomicrobiaceae	Limnobacter	uncultured bacterium	19
							1							Oceanospirillaceae	Luteibacter	uncultured bacterium	18
							1							Xiphinematobacteraceae	Quadrisphaera	uncultured Sphingomonas sp.	18
														Carnobacteriaceae	Leuconostoc	uncultured bacterium	18
														JG34-KF-161	Proteus	Unclassified	18
														0319-6A21	Chryseobacterium	uncultured bacterium	18
														Rhodospirillales Incertae Sedis	Anaerococcus	Unclassified	18
														Erythrobacteraceae	Blastocatella	Unclassified	18
														Desulfurellaceae	uncultured alpha proteobacterium	Unclassified	18
														Gemmatimonadaceae	Ornithinibacter	uncultured bacterium	17
														Rhodobiaceae	Neisseria	uncultured bacterium	17
														Tepidisphaeraceae	Dermacoccus	uncultured bacterium	17
														alphaI cluster	Brevibacterium	Unclassified	16
														Bogoriellaceae	Taibaiella	Unclassified	16
														Bdellovibrionaceae	Enhydrobacter	Unclassified	16
														uncultured cyanobacterium	Isosphaera	Unclassified	15
														Simkaniaceae	uncultured Verrucomicrobia bacterium	uncultured bacterium	15
														Trueperaceae	Pedobacter	Unclassified	15
														Cytophagaceae	Agaricicola	Unclassified	15
														Porphyromonadaceae	Nordella	uncultured Methylobacterium sp.	15
														Bacteriovoracaceae	Microvirga	Unclassified	15
														Mitochondria	Citrobacter	Unclassified	15
														uncultured Acidobacteria bacterium	Labrys	uncultured bacterium	15
														Haliangiaceae	Alkanindiges	Unclassified	14
														D05-2	Pirellula	Unclassified	14
														Lachnospiraceae	Actinomycetospora	Unclassified	14
														YNPFFP1	Lampropedia	Unclassified	14
														Fusobacteriaceae	Singulisphaera	Unclassified	14
														288-2	Aureimonas	uncultured bacterium	14
														FCPU744	Pseudorhodoferax	uncultured bacterium	14
														Desulfobulbaceae	Ralstonia	Unclassified	13
														Desulfovibrionaceae	Brachybacterium	uncultured bacterium	13
														Aerococcaceae	Streptomyces	Unclassified	13
														Micromonosporaceae	Brevundimonas	uncultured bacterium	13
														Coxiellaceae	Dongia	uncultured bacterium	13
														TM146	Aliihoeflea	uncultured bacterium	13
														Pasteurellaceae	Kocuria	Unclassified	12
														Nocardiopsaceae	Methylosinus	uncultured bacterium	12
														Xanthomonadales Incertae Sedis	uncultured endolithic bacterium	Unclassified	12
														Aeromonadaceae	Chthoniobacter	uncultured bacterium	12
														Nitrospiraceae	Planctomyces	Unclassified	12
														Peptostreptococcaceae	Aeromicrobium	Unclassified	12
														Opitutaceae	Serinicoccus	Unclassified	11
														Polyangiaceae	Edaphobacter	uncultured bacterium	11
														Halomonadaceae	Lactobacillus	uncultured archaeon	11
														Iamiaceae	Nesterenkonia	uncultured bacterium	11
														FukuN18 freshwater group	Ramlibacter	Unclassified	11
														Geodermatophilaceae	Corynebacterium	Unclassified	11
														Rhodocyclaceae	Thermomonas	uncultured bacterium	11
														Cryomorphaceae	Azohydromonas	uncultured bacterium	11
														Parachlamydiaceae	Weissella	uncultured alpha proteobacterium	10
														I-10	Phenylobacterium	uncultured bacterium	10
														WW2-159	Haloferula	uncultured bacterium	10
														Bacteroidaceae	Sphingobium	Unclassified	10
														SM2D12	Marinomonas	Unclassified	10
														p35j06ok	Candidatus Xiphinematobacter	uncultured bacterium	10
														Oligoflexaceae	Roseomonas	uncultured bacterium	10
															Atopococcus	Unclassified	10
															Sphingopyxis	Unclassified	10
															Reyranella	Unclassified	10
															Bacillus	Unclassified	10
															Erythrobacter	uncultured bacterium	10
															G55	uncultured Bradyrhizobium sp.	9
															Lactococcus	uncultured bacterium	9
															Albirhodobacter	Unclassified	9
															Flavobacterium	Unclassified	9
															Gemmatimonas	uncultured Acidobacteria bacterium	9
															Achromobacter	Unclassified	9
															Filimonas	Unclassified	9
															Cloacibacterium	uncultured bacterium	9
															Terrimonas	uncultured bacterium	9
															Georgenia	Unclassified	9
															Bdellovibrio	uncultured bacterium	9
															uncultured cyanobacterium	Unclassified	9
															Truepera	Nocardia brasiliensis	9
															Persicitalea	uncultured bacterium	8
															Methylocystis	Unclassified	8
															Macellibacteroides	Unclassified	8
															Frankia	Pseudomonas putida	8
															Pseudarthrobacter	Ensifer adhaerens	8
															Azorhizobium	Unclassified	8
															Empedobacter	uncultured bacterium	8
															Tepidimonas	Unclassified	8
															Chryseolinea	Micrococcus luteus	8
															Bauldia	uncultured bacterium	8
															Phreatobacter	Unclassified	8
															Peredibacter	uncultured bacterium	8
															Smaragdicoccus	uncultured bacterium	8
															uncultured Acidobacteria bacterium	uncultured bacterium	8
															Haliangium	uncultured bacterium	8
															Blautia	uncultured bacterium	8
															Haematobacter	Unclassified	7
															Falsirhodobacter	uncultured bacterium	7
															Fusobacterium	Nitrobacter winogradskyi	7
															Granulicatella	uncultured bacterium	7
															Enterobacter	uncultured bacterium	7
															Brachymonas	uncultured bacterium	7
															Bythopirellula	Unclassified	7
															Pedomicrobium	uncultured bacterium	7
															Pelomonas	uncultured bacterium	7
															Flectobacillus	uncultured bacterium	7
															Desulfobulbus	Unclassified	7
															Soonwooa	uncultured bacterium	7
															Cupriavidus	Unclassified	7
															Desulfovibrio	uncultured bacterium	7
															Aerococcus	uncultured bacterium	7
															Catellatospora	Unclassified	7
															Sandaracinobacter	Unclassified	7
															Aquicella	uncultured bacterium	7
															Altererythrobacter	uncultured bacterium	7
															Haemophilus	Unclassified	6
															Rhodomicrobium	Unclassified	6
															Rhodobacter	uncultured bacterium	6
															Pelagibacterium	uncultured bacterium	6
															Luteolibacter	Unclassified	6
															Nocardiopsis	uncultured bacterium	6
															Ottowia	uncultured bacterium	6
															Knoellia	Unclassified	6
															Acidibacter	Sphingomonas jaspsi	6
															Hansschlegelia	uncultured bacterium	6
															Actinoplanes	uncultured bacterium	6
															Aeromonas	uncultured bacterium	6
															Nitrospira	Unclassified	6
															Spelaeicoccus	Unclassified	6
															Mucilaginibacter	Unclassified	6
															Buttiauxella	Unclassified	6
															Paeniclostridium	uncultured bacterium	6
															Opitutus	uncultured bacterium	6
															Aetherobacter	uncultured bacterium	6
															Halomonas	Unclassified	6
															Acidovorax	Unclassified	6
															Phycicoccus	uncultured Sphingomonas sp.	6
															Aquamicrobium	uncultured bacterium	6
															Iamia	Unclassified	6
															Weeksella	Rhodopseudomonas palustris	6
															Williamsia	Apis mellifera carnica (Carniolan honeybee)	6
															Quatrionicoccus	uncultured bacterium	6
															Owenweeksia	uncultured bacterium	6
															Sorangium	Unclassified	5
															Parachlamydia	uncultured bacterium	5
															Methylocapsa	uncultured bacterium	5
															uncultured planctomycete	uncultured bacterium	5
															Bacteroides	Unclassified	5
															Cohaesibacter	Unclassified	5
																uncultured bacterium	5
																Unclassified	5
																uncultured bacterium	5
																uncultured bacterium	5
																uncultured bacterium	5
																uncultured bacterium	5
																uncultured Hyphomicrobiaceae bacterium	5
																Unclassified	5
																Unclassified	5
																uncultured bacterium	5
																uncultured bacterium	5
																Unclassified	5
																uncultured bacterium	5
																Unclassified	5
																uncultured bacterium	5
																Leuconostoc mesenteroides	5
																uncultured bacterium	5
																uncultured bacterium	5
																uncultured bacterium	5
																uncultured bacterium	5
																uncultured bacterium	5
																Unclassified	5
																Unclassified	5
																uncultured bacterium	5
																uncultured bacterium	5
																uncultured bacterium	5
																Unclassified	5
																Unclassified	5
																Unclassified	5
																uncultured Planctomycetaceae bacterium	5
																uncultured bacterium	5
																Unclassified	5
																uncultured bacterium	5
																Unclassified	4
																uncultured bacterium	4
																Unclassified	4
																uncultured Planctomycetaceae bacterium	4
																uncultured bacterium	4
																Unclassified	4
																uncultured bacterium	4
																uncultured bacterium	4
																Unclassified	4
																Unclassified	4
																uncultured bacterium	4
																Unclassified	4
																uncultured bacterium	4
																uncultured alpha proteobacterium	4
																Unclassified	4
																Unclassified	4
																Unclassified	4
																Unclassified	4
																Unclassified	4
																Unclassified	4
																uncultured bacterium	4
																Unclassified	4
																uncultured bacterium	4
																Unclassified	4
																Unclassified	4
																Unclassified	4
																uncultured bacterium	4
																Unclassified	4
																uncultured bacterium	4
																uncultured bacterium	4
																uncultured bacterium	4
																uncultured bacterium	4
																Unclassified	4
																Unclassified	4
																Unclassified	4
																uncultured bacterium	4
																uncultured bacterium	4
																Unclassified	4
																uncultured bacterium	4
																Unclassified	4
																Unclassified	4
																Unclassified	4
																uncultured bacterium	4
																Vibrio cholerae	4
																uncultured bacterium	4
																uncultured Verrucomicrobia bacterium	4
																uncultured bacterium	4
																uncultured bacterium	4
																Unclassified	4
																Unclassified	4
																uncultured bacterium	4
																Unclassified	4
																Unclassified	4
																Unclassified	4
																Unclassified	4
																uncultured bacterium	4
																uncultured bacterium	4
																uncultured bacterium	4
																Unclassified	4
																Acidovorax sp. enrichment culture	3
																uncultured bacterium	3
																Unclassified	3
																uncultured bacterium	3
																uncultured bacterium	3
																uncultured bacterium	3
																uncultured bacterium	3
																Unclassified	3
																uncultured bacterium	3
																uncultured bacterium	3
																Unclassified	3
																uncultured bacterium	3
																Unclassified	3
																uncultured bacterium	3
																uncultured bacterium	3
																Unclassified	3
																Unclassified	3
																uncultured bacterium	3
																Unclassified	3
																uncultured bacterium	3
																Unclassified	3
																uncultured Planctomycetaceae bacterium	3
																Unclassified	3
																uncultured bacterium	3
																uncultured bacterium	3
																Unclassified	3
																uncultured bacterium	3
																uncultured bacterium	3
																uncultured archaeon	3
																Unclassified	3
																Unclassified	3
																Methylobacterium podarium	3
																Unclassified	3
																Unclassified	3
																uncultured bacterium	3
																uncultured bacterium	3
																Unclassified	3
																uncultured alpha proteobacterium	3
																uncultured bacterium	3
																Unclassified	3
																Unclassified	3
																Unclassified	3
																uncultured bacterium	3
																Unclassified	3
																Lampropedia hyalina	3
																uncultured bacterium	3
																Unclassified	3
																uncultured bacterium	3
																Unclassified	3
																uncultured bacterium	3
																uncultured bacterium	3
																uncultured bacterium	3
																uncultured bacterium	3
																uncultured bacterium	3
																uncultured bacterium	3
																Unclassified	3
																Unclassified	3
																Unclassified	3
																uncultured bacterium	3
																uncultured bacterium	3
																Unclassified	3
																Unclassified	3
																uncultured bacterium	3
																Unclassified	3
																Unclassified	3
																uncultured bacterium	3
																Unclassified	3
																Unclassified	3
																uncultured bacterium	3
																uncultured bacterium	3
																Unclassified	3
																uncultured bacterium	3
																uncultured bacterium	3
																Unclassified	3
																uncultured bacterium	3
																uncultured bacterium	3
																Unclassified	3
																Pseudonocardia halophobica	3
																Unclassified	3
																uncultured bacterium	3
																uncultured bacterium	3
																uncultured bacterium	3
																uncultured bacterium	3
																Unclassified	3
																uncultured Aliihoeflea sp.	3
																uncultured bacterium	3
																Unclassified	3
																Kocuria palustris	3
																uncultured bacterium	3
																uncultured bacterium	3
																uncultured bacterium	3
																Unclassified	3
																Unclassified	3
																Unclassified	3
																uncultured bacterium	3
																Unclassified	3
																uncultured bacterium	3
																Unclassified	3
																uncultured bacterium	3
																uncultured endolithic bacterium	3
																uncultured bacterium	3
																uncultured bacterium	3
																Unclassified	3
																uncultured bacterium	3
																uncultured planctomycete	3
																uncultured bacterium	3
																uncultured bacterium	3
																Unclassified	3
																uncultured bacterium	3
																Unclassified	3
																Unclassified	3
																uncultured bacterium	3
																Unclassified	3
																Unclassified	2
																uncultured organism	2
																uncultured bacterium	2
																Unclassified	2
																Unclassified	2
																Unclassified	2
																Unclassified	2
																Unclassified	2
																uncultured bacterium	2
																uncultured bacterium	2
																Unclassified	2
																Unclassified	2
																Mycobacterium fluoranthenivorans	2
																uncultured bacterium	2
																Unclassified	2
																Unclassified	2
																uncultured bacterium	2
																uncultured bacterium	2
																uncultured Sphingomonas sp.	2
																Unclassified	2
																uncultured bacterium	2
																uncultured bacterium	2
																uncultured bacterium	2
																Unclassified	2
																Unclassified	2
																uncultured bacterium	2
																Unclassified	2
																Unclassified	2
																uncultured bacterium	2
																Unclassified	2
																uncultured bacterium	2
																Unclassified	2
																uncultured bacterium	2
																uncultured bacterium	2
																Unclassified	2
																uncultured bacterium	2
																uncultured Lactobacillus sp.	2
																Unclassified	2
																uncultured bacterium	2
																uncultured bacterium	2
																Unclassified	2
																Unclassified	2
																Unclassified	2
																Unclassified	2
																Unclassified	2
																uncultured bacterium	2
																uncultured bacterium	2
																uncultured bacterium	2
																Unclassified	2
																uncultured bacterium	2
																uncultured bacterium	2
																uncultured Sphingomonas sp.	2
																uncultured bacterium	2
																Unclassified	2
																uncultured bacterium	2
																uncultured bacterium	2
																Unclassified	2
																uncultured Acinetobacter sp.	2
																uncultured bacterium	2
																uncultured bacterium	2
																Unclassified	2
																Unclassified	2
																uncultured bacterium	2
																Unclassified	2
																uncultured bacterium	2
																uncultured bacterium	2
																uncultured bacterium	2
																uncultured bacterium	2
																uncultured bacterium	2
																uncultured bacterium	2
																Unclassified	2
																Unclassified	2
																uncultured bacterium	2
																Unclassified	2
																Unclassified	2
																uncultured bacterium	2
																Unclassified	2
																Unclassified	2
																uncultured bacterium	2
																Unclassified	2
																Unclassified	2
																Unclassified	2
																uncultured bacterium	2
																Unclassified	2
																Unclassified	2
																Unclassified	2
																uncultured bacterium	2
																Unclassified	2
																Unclassified	2
																Unclassified	2
																Unclassified	2
																Unclassified	2
																uncultured bacterium	2
																uncultured bacterium	2
																uncultured bacterium	2
																Unclassified	2
																uncultured bacterium	2
																Unclassified	2
																Unclassified	2
																Unclassified	2
																Unclassified	2
																Unclassified	2
																uncultured bacterium	2
																Unclassified	2
																Unclassified	2
																uncultured bacterium	2
																uncultured bacterium	2
																uncultured bacterium	2
																Unclassified	2
																uncultured bacterium	2
																uncultured bacterium	2
																Unclassified	2
																uncultured bacterium	2
																uncultured bacterium	2
																Unclassified	2
																uncultured bacterium	2
																uncultured bacterium	2
																Unclassified	2
																Unclassified	2
																Unclassified	2
																uncultured bacterium	2
																uncultured bacterium	2
																uncultured bacterium	2
																Unclassified	2
																uncultured bacterium	2
																Unclassified	2
																Unclassified	2
																uncultured bacterium	2
																uncultured bacterium	2
																Unclassified	2
																Unclassified	2
																uncultured bacterium	2
																Nocardia brasiliensis	2
																Unclassified	2
																uncultured bacterium	2
																uncultured bacterium	2
																Unclassified	2
																Unclassified	2
																uncultured bacterium	2
																uncultured bacterium	2
																uncultured bacterium	2
																Unclassified	2
																Unclassified	2
																uncultured bacterium	2
																uncultured bacterium	2
																uncultured bacterium	2
																uncultured bacterium	2
																Unclassified	2
																Unclassified	2
																uncultured bacterium	2
																Unclassified	2
																uncultured bacterium	2
																uncultured bacterium	2
																Unclassified	2
																Unclassified	2
																Unclassified	2
																uncultured bacterium	2
																Unclassified	2
																uncultured bacterium	2
																Unclassified	2
																uncultured bacterium	2
																uncultured bacterium	2
																Unclassified	2
																uncultured bacterium	2
																uncultured bacterium	2
																uncultured bacterium	2
																uncultured bacterium	2
																Unclassified	2
																Unclassified	2
																Unclassified	2
																uncultured bacterium	2
																uncultured bacterium	2
																Unclassified	2
																Unclassified	2
																uncultured bacterium	2
																uncultured cyanobacterium	2
																uncultured bacterium	2
																Unclassified	2
																uncultured bacterium	2
																Unclassified	2
																uncultured bacterium	2
																Unclassified	2
																uncultured bacterium	2
																uncultured bacterium	2
																uncultured bacterium	2
																uncultured bacterium	2
																Unclassified	2
																Rhabdochlamydiaceae bacterium NS3	2
																uncultured bacterium	2
																uncultured bacterium	2
																Unclassified	2
																uncultured bacterium	2
																uncultured bacterium	2
																Unclassified	2
																uncultured bacterium	2
																Unclassified	2
																Unclassified	2
																Unclassified	2
																Unclassified	2
																Unclassified	2
																Unclassified	2
																uncultured bacterium	2
																Unclassified	2
																Unclassified	2
																uncultured bacterium	2
																uncultured bacterium	2
																Rhizobium radiobacter	1
																uncultured bacterium	1
																Kocuria palustris	1
																Unclassified	1
																Unclassified	1
																Unclassified	1
																Unclassified	1
																Unclassified	1
																uncultured bacterium	1
																Unclassified	1
																uncultured bacterium	1
																uncultured bacterium	1
																uncultured bacterium	1
																Unclassified	1
																uncultured bacterium	1
																Unclassified	1
																Unclassified	1
																uncultured bacterium	1
																Unclassified	1
																Unclassified	1
																Unclassified	1
																uncultured bacterium	1
																Unclassified	1
																Unclassified	1
																Unclassified	1
																Unclassified	1
																Unclassified	1
																Unclassified	1
																Kocuria marina	1
																Unclassified	1
																uncultured bacterium	1
																uncultured bacterium	1
																Unclassified	1
																uncultured bacterium	1
																Unclassified	1
																Unclassified	1
																uncultured bacterium	1
																uncultured bacterium	1
																uncultured bacterium	1
																Micrococcus luteus	1
																uncultured bacterium	1
																Unclassified	1
																uncultured bacterium	1
																uncultured bacterium	1
																uncultured bacterium	1
																Unclassified	1
																uncultured bacterium	1
																uncultured bacterium	1
																Unclassified	1
																Unclassified	1
																Unclassified	1
																Unclassified	1
																uncultured bacterium	1
																Unclassified	1
																Unclassified	1
																Unclassified	1
																uncultured bacterium	1
																uncultured bacterium	1
																Unclassified	1
																uncultured bacterium	1
																Unclassified	1
																Unclassified	1
																Unclassified	1
																Unclassified	1
																uncultured bacterium	1
																uncultured bacterium	1
																uncultured bacterium	1
																Unclassified	1
																uncultured bacterium	1
																Unclassified	1
																uncultured bacterium	1
																Unclassified	1
																uncultured bacterium	1
																uncultured bacterium	1
																Unclassified	1
																Unclassified	1
																uncultured bacterium	1
																uncultured bacterium	1
																uncultured bacterium	1
																uncultured bacterium	1
																Unclassified	1
																Unclassified	1
																uncultured bacterium	1
																uncultured Acidobacteria bacterium	1
																Unclassified	1
																uncultured alpha proteobacterium	1
																Unclassified	1
																uncultured bacterium	1
																uncultured bacterium	1
																uncultured bacterium	1
																uncultured bacterium	1
																uncultured bacterium	1
																Unclassified	1
																uncultured bacterium	1
																uncultured bacterium	1
																Unclassified	1
																uncultured bacterium	1
																uncultured bacterium	1
																uncultured bacterium	1
																Nocardia niigatensis	1
																Unclassified	1
																uncultured bacterium	1
																uncultured bacterium	1
																Unclassified	1
																uncultured Sphingomonas sp.	1
																uncultured bacterium	1
																Unclassified	1
																Unclassified	1
																uncultured bacterium	1
																uncultured bacterium	1
																uncultured bacterium	1
																Unclassified	1
																Unclassified	1
																Unclassified	1
																uncultured bacterium	1
																Unclassified	1
																Unclassified	1
																Unclassified	1
																Unclassified	1
																uncultured bacterium	1
																Unclassified	1
																uncultured bacterium	1
																Unclassified	1
																uncultured bacterium	1
																Unclassified	1
																uncultured bacterium	1
																Unclassified	1
																Unclassified	1
																uncultured bacterium	1
																Unclassified	1
																Unclassified	1
																Unclassified	1
																uncultured bacterium	1
																Unclassified	1
																uncultured bacterium	1
																uncultured bacterium	1
																Unclassified	1
																Unclassified	1
																uncultured bacterium	1
																uncultured bacterium	1
																uncultured bacterium	1
																uncultured bacterium	1
																Unclassified	1
																uncultured bacterium	1
																Unclassified	1
																uncultured bacterium	1
																Unclassified	1
																uncultured bacterium	1
																uncultured bacterium	1
																Unclassified	1
																Unclassified	1
																Unclassified	1
																Unclassified	1
																uncultured bacterium	1
																uncultured bacterium	1
																Unclassified	1
																Unclassified	1
																Unclassified	1
																uncultured bacterium	1
																uncultured bacterium	1
																uncultured bacterium	1
																uncultured bacterium	1
																Unclassified	1
																Nitrobacter winogradskyi	1
																uncultured bacterium	1
																uncultured bacterium	1
																Unclassified	1
																uncultured alpha proteobacterium	1
																Unclassified	1
																uncultured bacterium	1
																uncultured bacterium	1
																Unclassified	1
																Unclassified	1
																uncultured bacterium	1
																Unclassified	1
																Unclassified	1
																Unclassified	1
																Unclassified	1
																uncultured bacterium	1
																Unclassified	1
																Unclassified	1
																Unclassified	1
																uncultured bacterium	1
																uncultured Myxococcales bacterium	1
																uncultured bacterium	1
																Unclassified	1
																uncultured bacterium	1
																Unclassified	1
																uncultured Acidobacteria bacterium	1
																Unclassified	1
																Unclassified	1
																Stenotrophomonas maltophilia	1
																Unclassified	1
																Unclassified	1
																uncultured bacterium	1
																uncultured bacterium	1
																uncultured bacterium	1
																Unclassified	1
																Unclassified	1
																uncultured bacterium	1
																uncultured bacterium	1
																uncultured bacterium	1
																uncultured bacterium	1
																Unclassified	1
																uncultured bacterium	1
																Unclassified	1
																uncultured bacterium	1
																uncultured bacterium	1
																uncultured bacterium	1
																uncultured bacterium	1
																uncultured bacterium	1
																uncultured bacterium	1
																Unclassified	1
																Unclassified	1
																uncultured bacterium	1
																Unclassified	1
																uncultured bacterium	1
																uncultured bacterium	1
																uncultured bacterium	1
																Unclassified	1
																Unclassified	1
																uncultured bacterium	1
																uncultured bacterium	1
																uncultured bacterium	1
																uncultured bacterium	1
																uncultured bacterium	1
																Unclassified	1
																Unclassified	1
																uncultured bacterium	1
																Unclassified	1
																uncultured bacterium	1
																uncultured bacterium	1
																Unclassified	1
																Unclassified	1
																Unclassified	1
																Unclassified	1
																Unclassified	1
																uncultured bacterium	1
																uncultured bacterium	1
																Unclassified	1
																Unclassified	1
																Unclassified	1
																Unclassified	1
																uncultured bacterium	1
																uncultured bacterium	1
																uncultured bacterium	1
																uncultured bacterium	1
																Unclassified	1
																uncultured bacterium	1
																Unclassified	1
																uncultured bacterium	1
																Unclassified	1
																Unclassified	1
																Unclassified	1
																Unclassified	1
																Unclassified	1
																Unclassified	1
																Unclassified	1
																Lactobacillus amylophilus	1
																uncultured bacterium	1
																Unclassified	1
																uncultured bacterium	1
																uncultured bacterium	1
																Unclassified	1
																Unclassified	1
																Unclassified	1
																Unclassified	1
																Hansschlegelia plantiphila	1
																Unclassified	1
																Unclassified	1
																uncultured bacterium	1
																Aeromonas veronii	1
																Unclassified	1
																Unclassified	1
																uncultured bacterium	1
																Unclassified	1
																uncultured bacterium	1
																Unclassified	1
																Unclassified	1
																Unclassified	1
																Unclassified	1
																Unclassified	1
																Unclassified	1
																uncultured bacterium	1
																uncultured bacterium	1
																uncultured bacterium	1
																Unclassified	1
																Unclassified	1
																Unclassified	1
																uncultured bacterium	1
																Unclassified	1
																Unclassified	1
																uncultured bacterium	1
																Unclassified	1
																Unclassified	1
																Unclassified	1
																Paeniclostridium sordellii	1
																uncultured bacterium	1
																Unclassified	1
																Micrococcus luteus	1
																uncultured bacterium	1
																uncultured bacterium	1
																Unclassified	1
																uncultured bacterium	1
																Unclassified	1
																Unclassified	1
																Unclassified	1
																Unclassified	1
																uncultured bacterium	1
																Unclassified	1
																uncultured bacterium	1
																Unclassified	1
																Unclassified	1
																uncultured bacterium	1
																Unclassified	1
																Unclassified	1
																Unclassified	1
																uncultured bacterium	1
																uncultured bacterium	1
																uncultured bacterium	1
																uncultured bacterium	1
																uncultured bacterium	1
																Unclassified	1
																Unclassified	1
																uncultured bacterium	1
																Unclassified	1
																Unclassified	1
																uncultured Sphingomonas sp.	1
																uncultured bacterium	1
																Unclassified	1
																uncultured bacterium	1
																uncultured bacterium	1
																Unclassified	1
																Unclassified	1
																uncultured bacterium	1
																Unclassified	1
																Unclassified	1
																uncultured bacterium	1
																uncultured bacterium	1
																Unclassified	1
																uncultured bacterium	1
																uncultured bacterium	1
																Unclassified	1
																Unclassified	1
																Unclassified	1
																Unclassified	1
																Unclassified	1
																uncultured bacterium	1
																Unclassified	1
																uncultured bacterium	1
																uncultured bacterium	1
																uncultured bacterium	1
																uncultured bacterium	1
																uncultured Rhizobium sp.	1
																Unclassified	1
																Unclassified	1
																Unclassified	1
																Brachymonas denitrificans	1
																Unclassified	1
																uncultured bacterium	1
																uncultured bacterium	1
																uncultured bacterium	1
																Unclassified	1
																uncultured bacterium	1
																uncultured bacterium	1
																uncultured bacterium	1
																uncultured bacterium	1
																uncultured bacterium	1
																uncultured bacterium	1
																Unclassified	1
																uncultured bacterium	1
																Unclassified	1
																uncultured bacterium	1
																Unclassified	1
																uncultured bacterium	1
																uncultured bacterium	1
																uncultured bacterium	1
																uncultured bacterium	1
																uncultured bacterium	1
																uncultured bacterium	1
																uncultured bacterium	1
																uncultured bacterium	1
																uncultured bacterium	1
																uncultured bacterium	1
																uncultured bacterium	1
																uncultured bacterium	1
																uncultured bacterium	1
																uncultured bacterium	1
																Unclassified	1
																uncultured bacterium	1
																Unclassified	1
																Unclassified	1
																Unclassified	1
																uncultured bacterium	1
																Unclassified	1
																Unclassified	1
																uncultured bacterium	1
																Unclassified	1
																uncultured bacterium	1
																uncultured organism	1
																Unclassified	1
																uncultured bacterium	1
																uncultured bacterium	1
																Unclassified	1
																Unclassified	1
																Unclassified	1
																Unclassified	1
																Unclassified	1
																Unclassified	1
																uncultured bacterium	1
																Unclassified	1
																Unclassified	1
																Unclassified	1
																uncultured bacterium	1
																uncultured bacterium	1
																uncultured bacterium	1
																Unclassified	1
																Unclassified	1
																Unclassified	1
																uncultured bacterium	1
																uncultured bacterium	1
																uncultured bacterium	1
																uncultured bacterium	1
																uncultured planctomycete	1
																uncultured bacterium	1
																uncultured bacterium	1
																uncultured bacterium	1
																Unclassified	1
																uncultured bacterium	1
																Unclassified	1
																uncultured bacterium	1
																uncultured bacterium	1
																uncultured bacterium	1
																uncultured bacterium	1
																Unclassified	1
																Unclassified	1
																Unclassified	1
																Unclassified	1
																Unclassified	1
																Unclassified	1
																uncultured bacterium	1
																Unclassified	1
																uncultured bacterium	1
																Unclassified	1
																uncultured bacterium	1
																uncultured bacterium	1
																Unclassified	1
																uncultured bacterium	1
																Unclassified	1
																uncultured bacterium	1
																uncultured bacterium	1
																uncultured bacterium	1
																uncultured bacterium	1
																Unclassified	1
																uncultured bacterium	1
																uncultured bacterium	1
																uncultured planctomycete	1
																uncultured bacterium	1
																uncultured bacterium	1
																uncultured bacterium	1
																uncultured bacterium	1
																uncultured bacterium	1
																Unclassified	1
																Unclassified	1
																Unclassified	1
																uncultured bacterium	1
																uncultured bacterium	1
																uncultured bacterium	1
																Unclassified	1
																uncultured bacterium	1
																uncultured Nitrosomonas sp.	1
																uncultured bacterium	1
																uncultured bacterium	1
																uncultured Lactobacillus sp.	1
																Unclassified	1
																Unclassified	1
																Unclassified	1
																uncultured bacterium	1
																Unclassified	1
																Unclassified	1
																uncultured bacterium	1
																Unclassified	1
																uncultured bacterium	1
																Unclassified	1
																Unclassified	1
																Unclassified	1
																uncultured bacterium	1
																Unclassified	1
																uncultured bacterium	1
																uncultured bacterium	1
																uncultured bacterium	1
																uncultured bacterium	1
																uncultured bacterium	1

## Sheet: Taxonomy
OTU ID	GART.16S.fasta	GARS.16S.fasta	taxonomy
CP012505.328957.330500	20169	73	Bacteria; Proteobacteria; Gammaproteobacteria; Thiotrichales; Francisellaceae; Francisella
GQ281379.1.1401	893	0	Bacteria; Proteobacteria; Alphaproteobacteria; Rhodobacterales; Rhodobacteraceae; Paracoccus
New.CleanUp.ReferenceOTU15	512	1	Bacteria; Proteobacteria; Gammaproteobacteria; Thiotrichales; Francisellaceae; Francisella
FJ670951.1.1324	345	0	Bacteria; Proteobacteria; Alphaproteobacteria; Rhodobacterales; Rhodobacteraceae; Defluviimonas
AJ519989.1.1497	341	0	Bacteria; Proteobacteria; Gammaproteobacteria; Xanthomonadales; Xanthomonadaceae
LN561655.1.1318	292	0	Bacteria; Proteobacteria; Alphaproteobacteria; Rhizobiales
JAEN01000045.2470.3912	281	0	Bacteria; Proteobacteria; Alphaproteobacteria; Rhodobacterales; Rhodobacteraceae; Paracoccus; uncultured bacterium
KC211013.1.1498	262	1	Bacteria; Proteobacteria; Gammaproteobacteria; Pseudomonadales; Moraxellaceae; Acinetobacter
New.CleanUp.ReferenceOTU5	227	0	Bacteria; Bacteroidetes; Sphingobacteriia; Sphingobacteriales; Chitinophagaceae; Niabella
New.CleanUp.ReferenceOTU3	195	2	Bacteria; Actinobacteria; Actinobacteria; Corynebacteriales; Dietziaceae; Dietzia; uncultured bacterium
FJ671437.1.1376	166	0	Bacteria; Actinobacteria; Actinobacteria; Corynebacteriales; Dietziaceae; Dietzia; uncultured bacterium
EU133552.1.1310	162	0	Bacteria; Proteobacteria; Alphaproteobacteria; Sphingomonadales; Sphingomonadaceae; Sphingomonas
AB329629.1.1477	160	0	Bacteria; Bacteroidetes; Sphingobacteriia; Sphingobacteriales; Chitinophagaceae; Niabella
GU061965.1.1420	141	0	Bacteria; Proteobacteria; Alphaproteobacteria; Rhodobacterales; Rhodobacteraceae; Paracoccus; uncultured bacterium
EF516928.1.1360	132	0	Bacteria; Proteobacteria; Alphaproteobacteria; Rhizobiales; Bradyrhizobiaceae; Bradyrhizobium; uncultured bacterium
EF020296.1.1335	129	0	Bacteria; Proteobacteria; Alphaproteobacteria; Sphingomonadales; Sphingomonadaceae; Sphingomonas; uncultured bacterium
DQ989231.1.1392	113	0	Bacteria; Proteobacteria; Alphaproteobacteria; Rhizobiales; Phyllobacteriaceae; Mesorhizobium; uncultured bacterium
EF394150.1.1394	102	0	Bacteria; Proteobacteria; Alphaproteobacteria; Rhizobiales; Bradyrhizobiaceae; Bradyrhizobium
HM336171.1.1345	100	0	Bacteria; Actinobacteria; Actinobacteria; Corynebacteriales; Corynebacteriaceae; Corynebacterium 1; uncultured bacterium
KP398522.1.1317	95	0	Bacteria; Proteobacteria; Alphaproteobacteria; Rhizobiales; Xanthobacteraceae; Variibacter
EU434511.1.1450	71	0	Bacteria; Proteobacteria; Betaproteobacteria; Burkholderiales; Comamonadaceae
JQ796002.1.1537	70	0	Bacteria; Proteobacteria; Gammaproteobacteria; Xanthomonadales; Xanthomonadaceae; uncultured; uncultured bacterium
KC775412.1.1233	64	0	Bacteria; Proteobacteria; Alphaproteobacteria; Rhizobiales; Rhizobiaceae; Rhizobium
HM240932.1.1304	54	0	Bacteria; Proteobacteria; Alphaproteobacteria; Rhizobiales; Beijerinckiaceae; uncultured; uncultured bacterium
HM277952.1.1336	51	0	Bacteria; Actinobacteria; Actinobacteria; Propionibacteriales; Nocardioidaceae; Nocardioides; uncultured bacterium
HM037903.1.1405	50	0	Bacteria; Proteobacteria; Betaproteobacteria; Burkholderiales; Burkholderiaceae; Burkholderia-Paraburkholderia
GQ221078.1.1487	50	0	Bacteria; Bacteroidetes; Sphingobacteriia; Sphingobacteriales; Sphingobacteriaceae; Sphingobacterium; uncultured bacterium
LN571933.1.1378	49	0	Bacteria; Proteobacteria; Gammaproteobacteria; Xanthomonadales; Xanthomonadaceae; Luteimonas; uncultured bacterium
JX559243.1.1444	49	0	Bacteria; Proteobacteria; Alphaproteobacteria; Sphingomonadales; Sphingomonadaceae; Sphingomonas; uncultured bacterium
JF168830.1.1306	48	0	Bacteria; Proteobacteria; Alphaproteobacteria; Rhizobiales; Methylobacteriaceae; uncultured; uncultured bacterium
HM332061.1.1308	48	0	Bacteria; Proteobacteria; Alphaproteobacteria; Rhizobiales; Bradyrhizobiaceae; Rhodopseudomonas; uncultured bacterium
KJ123794.1.1501	47	0	Bacteria; Bacteroidetes; Sphingobacteriia; Sphingobacteriales; Chitinophagaceae; Chitinophaga
GU208868.1.1311	46	0	Bacteria; Actinobacteria; Actinobacteria; Corynebacteriales; Nocardiaceae; Gordonia
FJ658775.1.1397	45	0	Bacteria; Proteobacteria; Gammaproteobacteria; Pseudomonadales; Moraxellaceae; Acinetobacter
JQ919240.1.1381	44	0	Bacteria; Bacteroidetes; Sphingobacteriia; Sphingobacteriales; Chitinophagaceae; Niabella
LN569918.1.1321	42	0	Bacteria; Proteobacteria; Alphaproteobacteria; Rhizobiales; Xanthobacteraceae
New.CleanUp.ReferenceOTU221	41	0	Bacteria; Proteobacteria; Alphaproteobacteria; Rhodobacterales; Rhodobacteraceae; Paracoccus; uncultured bacterium
FJ774966.1.1425	38	0	Bacteria; Proteobacteria; Alphaproteobacteria; Rhodobacterales; Rhodobacteraceae; Paracoccus
JQ191149.1.1282	37	0	Bacteria; Proteobacteria; Alphaproteobacteria; Rhodobacterales; Rhodobacteraceae; Paracoccus; uncultured bacterium
AM998822.1.1388	36	0	Bacteria; Proteobacteria; Alphaproteobacteria; Rhizobiales; Hyphomicrobiaceae; Rhodoplanes
KM598248.1.1444	35	0	Bacteria; Proteobacteria; Betaproteobacteria; Burkholderiales; Comamonadaceae; Variovorax
EU289433.1.1512	35	0	Bacteria; Actinobacteria; Thermoleophilia; Solirubrobacterales; Solirubrobacteraceae; Solirubrobacter; uncultured bacterium
New.CleanUp.ReferenceOTU65	35	0	Bacteria; Proteobacteria; Gammaproteobacteria; Xanthomonadales; Xanthomonadaceae
KT308516.1.1449	34	0	Bacteria; Proteobacteria; Betaproteobacteria; Nitrosomonadales; Nitrosomonadaceae; Nitrosomonas; uncultured Nitrosomonas sp.
JQ855611.1.1243	33	0	Bacteria; Actinobacteria; Actinobacteria; Micrococcales; Intrasporangiaceae; Ornithinimicrobium
EU449557.1.1430	33	0	Bacteria; Actinobacteria; Actinobacteria; Micrococcales; Intrasporangiaceae; Janibacter; uncultured bacterium
EF127608.1.1390	32	0	Bacteria; Proteobacteria; Alphaproteobacteria; Sphingomonadales; Sphingomonadaceae; Sphingomonas; uncultured bacterium
New.CleanUp.ReferenceOTU27	32	0	Bacteria; Proteobacteria; Gammaproteobacteria; Xanthomonadales; Xanthomonadaceae; uncultured
LN570416.1.1320	31	0	Bacteria; Proteobacteria; Alphaproteobacteria; Rhizobiales; Bradyrhizobiaceae; Bradyrhizobium
New.CleanUp.ReferenceOTU70	31	0	Bacteria; Actinobacteria; Thermoleophilia; Solirubrobacterales
FJ164056.1.1401	30	0	Bacteria; Actinobacteria; Actinobacteria; Corynebacteriales; Dietziaceae; Dietzia
HQ163460.1.1379	30	0	Bacteria; Proteobacteria; Gammaproteobacteria; Xanthomonadales; Xanthomonadaceae; Stenotrophomonas
LN561348.1.1375	29	0	Bacteria; Proteobacteria; Gammaproteobacteria; Xanthomonadales; Xanthomonadaceae; Luteimonas; uncultured bacterium
JQ191144.1.1308	29	0	Bacteria; Proteobacteria; Alphaproteobacteria; Sphingomonadales; Sphingomonadaceae; Rhizorhapis
HM327908.1.1341	29	0	Bacteria; Actinobacteria; Actinobacteria; Propionibacteriales; Nocardioidaceae; Marmoricola
AB682647.1.1470	29	0	Bacteria; Proteobacteria; Gammaproteobacteria; Xanthomonadales; Xanthomonadaceae; Lysobacter
CWRS01000007.95651.96920	29	0	Bacteria; Proteobacteria; Gammaproteobacteria; Vibrionales; Vibrionaceae; Vibrio
EU132646.1.1323	29	0	Bacteria; Actinobacteria; Thermoleophilia; Solirubrobacterales; 0319-6M6; uncultured bacterium; uncultured bacterium
EU132741.1.1303	28	0	Bacteria; Actinobacteria; Actinobacteria; Pseudonocardiales; Pseudonocardiaceae; Pseudonocardia; uncultured bacterium
EU375218.1.1231	27	0	Bacteria; Actinobacteria; Actinobacteria; Corynebacteriales; Nocardiaceae; Nocardia; Nocardia brasiliensis
FJ514934.1.1424	26	0	Bacteria; Actinobacteria; Actinobacteria; Micrococcales; Microbacteriaceae; Curtobacterium
EF027003.1.1346	26	0	Bacteria; Proteobacteria; Alphaproteobacteria; Rhizobiales; Rhizobiaceae; Shinella
JF235946.1.1356	25	0	Bacteria; Actinobacteria; Actinobacteria; Propionibacteriales; Nocardioidaceae; Nocardioides; uncultured bacterium
EF517956.1.1666	23	2	Bacteria; Proteobacteria; Gammaproteobacteria; Pseudomonadales; Moraxellaceae; Acinetobacter
DQ813340.1.1485	23	1	Bacteria; Proteobacteria; Gammaproteobacteria; Enterobacteriales; Enterobacteriaceae; Salmonella; uncultured bacterium
HM269224.1.1341	23	0	Bacteria; Actinobacteria; Actinobacteria; Propionibacteriales; Nocardioidaceae; Marmoricola
New.CleanUp.ReferenceOTU21	22	0	Bacteria; Actinobacteria; Actinobacteria; Corynebacteriales; Tsukamurellaceae; Tsukamurella
KC161909.1.1206	21	0	Bacteria; Proteobacteria; Gammaproteobacteria; Pseudomonadales; Moraxellaceae; Acinetobacter
HE589812.1.1406	21	0	Bacteria; Proteobacteria; Alphaproteobacteria; Rhizobiales; Brucellaceae; Ochrobactrum
EU370951.1.1423	21	0	Bacteria; Actinobacteria; Thermoleophilia; Solirubrobacterales; Patulibacteraceae; Patulibacter
JX534177.1.1480	21	0	Bacteria; Proteobacteria; Alphaproteobacteria; Rhizobiales; Rhizobiaceae; Shinella
FJ807431.1.1312	21	0	Bacteria; Proteobacteria; Alphaproteobacteria; Rhizobiales; Bradyrhizobiaceae; Rhodopseudomonas
EU650780.1.1338	20	0	Bacteria; Actinobacteria; Actinobacteria; Corynebacteriales; Nocardiaceae; Rhodococcus
EF514879.1.1420	20	0	Bacteria; Actinobacteria; Actinobacteria; Corynebacteriales; Tsukamurellaceae; Tsukamurella
KC682876.1.1518	20	0	Bacteria; Actinobacteria; Actinobacteria; Propionibacteriales; Nocardioidaceae; Nocardioides; uncultured bacterium
EU379245.1.1249	20	0	Bacteria; Actinobacteria; Actinobacteria; Corynebacteriales; Nocardiaceae; Gordonia
New.CleanUp.ReferenceOTU41	20	0	Bacteria; Actinobacteria; Thermoleophilia; Solirubrobacterales; Patulibacteraceae; Patulibacter
EF516293.1.1412	19	0	Bacteria; Proteobacteria; Alphaproteobacteria; Rhodospirillales; Acetobacteraceae; Acidiphilium; uncultured bacterium
EF175872.1.1441	18	0	Bacteria; Proteobacteria; Gammaproteobacteria; Pseudomonadales; Pseudomonadaceae; Pseudomonas; uncultured bacterium
EU276574.1.1420	18	0	Bacteria; Proteobacteria; Alphaproteobacteria; Sphingomonadales; Sphingomonadaceae; Sphingomonas; uncultured Sphingomonas sp.
LN560862.1.1311	18	0	Bacteria; Proteobacteria; Alphaproteobacteria; Rhizobiales; Xanthobacteraceae; Pseudolabrys; uncultured bacterium
KC137130.1.1431	18	0	Bacteria; Proteobacteria; Alphaproteobacteria; Rhizobiales; 1174-901-12
EU440645.1.1445	18	0	Bacteria; Actinobacteria; Actinobacteria; Corynebacteriales; Mycobacteriaceae; Mycobacterium; uncultured bacterium
EF199930.1.1468	18	0	Bacteria; Proteobacteria; Gammaproteobacteria; Vibrionales; Vibrionaceae; Vibrio
EF019705.1.1335	18	0	Bacteria; Proteobacteria; Alphaproteobacteria; Sphingomonadales; Ellin6055
New.CleanUp.ReferenceOTU0	18	0	Bacteria; Proteobacteria; Gammaproteobacteria; Enterobacteriales; Enterobacteriaceae; Salmonella
FJ877155.1.1412	17	0	Bacteria; Proteobacteria; Alphaproteobacteria; Rhodobacterales; Rhodobacteraceae; Paracoccus; uncultured bacterium
JF176505.1.1306	17	0	Bacteria; Proteobacteria; Alphaproteobacteria; Rhizobiales; Phyllobacteriaceae; Mesorhizobium; uncultured bacterium
JF184096.1.1366	17	0	Bacteria; Actinobacteria; Thermoleophilia; Solirubrobacterales; Elev-16S-1332; uncultured bacterium; uncultured bacterium
JQ427254.1.1499	16	0	Bacteria; Proteobacteria; Gammaproteobacteria; Xanthomonadales; Xanthomonadaceae; Luteimonas
EU458424.1.1366	16	0	Bacteria; Actinobacteria; Actinobacteria; Corynebacteriales; Nocardiaceae; Rhodococcus
CU926121.1.1351	16	0	Bacteria; Proteobacteria; Betaproteobacteria; Burkholderiales; Comamonadaceae
EF219419.1.1351	15	0	Bacteria; Proteobacteria; Gammaproteobacteria; Pseudomonadales; Pseudomonadaceae; Pseudomonas
LN567254.1.1324	15	0	Bacteria; Proteobacteria; Alphaproteobacteria; Rhizobiales; Xanthobacteraceae; Pseudolabrys; uncultured bacterium
EU289421.1.1449	15	0	Bacteria; Proteobacteria; Alphaproteobacteria; Rhizobiales; 1174-901-12
EU132743.1.1303	15	0	Bacteria; Actinobacteria; Actinobacteria; Corynebacteriales; Mycobacteriaceae; Mycobacterium
JQ659465.1.1414	15	0	Bacteria; Proteobacteria; Alphaproteobacteria; Rhizobiales; Methylobacteriaceae; Methylobacterium; uncultured Methylobacterium sp.
D84605.1.1445	15	0	Bacteria; Proteobacteria; Alphaproteobacteria; Sphingomonadales; Sphingomonadaceae; Sphingomonas
FJ543053.1.1432	15	0	Bacteria; Proteobacteria; Alphaproteobacteria; Rhodobacterales; Rhodobacteraceae; uncultured
GQ358849.1.1500	15	0	Bacteria; Proteobacteria; Gammaproteobacteria; Xanthomonadales; Xanthomonadaceae; uncultured; uncultured bacterium
GQ249556.1.1451	14	0	Bacteria; Proteobacteria; Alphaproteobacteria; Rhizobiales; Methylobacteriaceae; uncultured
EU821598.1.1396	14	0	Bacteria; Actinobacteria; Actinobacteria; Corynebacteriales; Dietziaceae; Dietzia
HG380565.1.1376	14	0	Bacteria; Proteobacteria; Gammaproteobacteria; Xanthomonadales; Xanthomonadaceae; Pseudoxanthomonas
AJ811610.1.1522	14	0	Bacteria; Proteobacteria; Deltaproteobacteria; Myxococcales; Myxococcaceae; Corallococcus
EF018721.1.1334	14	0	Bacteria; Actinobacteria; Actinobacteria; Corynebacteriales; Mycobacteriaceae; Mycobacterium
GQ008167.1.1304	14	0	Bacteria; Proteobacteria; Alphaproteobacteria; Rhizobiales; Beijerinckiaceae; uncultured; uncultured bacterium
New.CleanUp.ReferenceOTU69	14	0	Bacteria; Acidobacteria; Solibacteres; Solibacterales; Solibacteraceae (Subgroup 3); Bryobacter; uncultured bacterium
EF466115.1.1398	13	0	Bacteria; Actinobacteria; Actinobacteria; Propionibacteriales; Nocardioidaceae; Nocardioides
JF198248.1.1338	13	0	Bacteria; Actinobacteria; Actinobacteria; Propionibacteriales; Nocardioidaceae; Nocardioides; uncultured bacterium
KR259247.1.1443	13	0	Bacteria; Actinobacteria; Actinobacteria; Corynebacteriales; Nocardiaceae; Gordonia
KF515262.1.1448	13	0	Bacteria; Proteobacteria; Alphaproteobacteria; Rhizobiales; Xanthobacteraceae; Pseudolabrys; uncultured bacterium
EU464878.1.1390	13	0	Bacteria; Proteobacteria; Betaproteobacteria; Burkholderiales; Comamonadaceae; Comamonas; uncultured bacterium
HM341157.1.1356	13	0	Bacteria; Proteobacteria; Betaproteobacteria; Burkholderiales; Comamonadaceae; Variovorax; uncultured bacterium
GU291295.1.1409	12	0	Bacteria; Bacteroidetes; Sphingobacteriia; Sphingobacteriales; Chitinophagaceae; Niabella
JQ349050.1.1446	12	0	Bacteria; Bacteroidetes; Sphingobacteriia; Sphingobacteriales; Chitinophagaceae; Niabella; uncultured bacterium
AB544079.1.1463	12	0	Bacteria; Actinobacteria; Actinobacteria; Propionibacteriales; Nocardioidaceae; Nocardioides
EF516102.1.1427	12	0	Bacteria; Acidobacteria; Solibacteres; Solibacterales; Solibacteraceae (Subgroup 3); Bryobacter; uncultured bacterium
EF629398.1.1372	12	0	Bacteria; Proteobacteria; Alphaproteobacteria; Rhizobiales; Bradyrhizobiaceae; Bradyrhizobium
New.CleanUp.ReferenceOTU342	12	0	Bacteria; Proteobacteria; Betaproteobacteria; Burkholderiales; Oxalobacteraceae
HM810661.1.1372	11	1	Bacteria; Firmicutes; Bacilli; Bacillales; Staphylococcaceae; Staphylococcus
FJ774000.1.1398	11	0	Bacteria; Proteobacteria; Alphaproteobacteria; Rhizobiales; Bradyrhizobiaceae; Bosea
EU539935.1.1392	11	0	Bacteria; Actinobacteria; Actinobacteria; Propionibacteriales; Nocardioidaceae; Nocardioides; uncultured bacterium
EU888342.1.909	11	0	Archaea; Thaumarchaeota; Soil Crenarchaeotic Group(SCG); uncultured archaeon; uncultured archaeon; uncultured archaeon; uncultured archaeon
FJ542978.1.1485	11	0	Bacteria; Planctomycetes; Planctomycetacia; Planctomycetales; Planctomycetaceae; uncultured; uncultured bacterium
JN562359.1.1308	11	0	Archaea; Thaumarchaeota; Soil Crenarchaeotic Group(SCG)
EU881262.1.1510	11	0	Bacteria; Actinobacteria; Thermoleophilia; Solirubrobacterales; Elev-16S-1332; uncultured bacterium; uncultured bacterium
HM316086.1.1319	11	0	Bacteria; Chloroflexi; Thermomicrobia; JG30-KF-CM45; uncultured bacterium; uncultured bacterium; uncultured bacterium
AY922113.1.1346	10	0	Bacteria; Proteobacteria; Alphaproteobacteria; Rhizobiales; Hyphomicrobiaceae; Rhodoplanes; uncultured alpha proteobacterium
EU132970.1.1266	10	0	Bacteria; Actinobacteria; Actinobacteria; Corynebacteriales; Mycobacteriaceae; Mycobacterium; uncultured bacterium
EF509687.1.1414	10	0	Bacteria; Firmicutes; Bacilli; Bacillales; Family XI; Gemella; uncultured bacterium
EF018640.1.1318	10	0	Bacteria; Proteobacteria; Alphaproteobacteria; Rhizobiales; Bradyrhizobiaceae; Bradyrhizobium
FR733694.1.1476	10	0	Bacteria; Proteobacteria; Alphaproteobacteria; Rhizobiales; Methylocystaceae; Methylopila
EU374924.1.1207	10	0	Bacteria; Actinobacteria; Actinobacteria; Propionibacteriales; Nocardioidaceae; Nocardioides; uncultured bacterium
DQ984541.1.1486	10	0	Bacteria; Bacteroidetes; Sphingobacteriia; Sphingobacteriales; Chitinophagaceae; uncultured; uncultured bacterium
DQ856552.1.1432	10	0	Bacteria; Proteobacteria; Alphaproteobacteria; Rhodobacterales; Rhodobacteraceae; Paracoccus
LN560839.1.1320	10	0	Bacteria; Proteobacteria; Alphaproteobacteria; Rhizobiales; Rhizobiaceae; Shinella
HE614809.1.1447	10	0	Bacteria; Proteobacteria; Alphaproteobacteria; Rhizobiales
EU014685.1.1448	10	0	Bacteria; Proteobacteria; Gammaproteobacteria; Enterobacteriales; Enterobacteriaceae; Salmonella
New.CleanUp.ReferenceOTU64	10	0	Bacteria; Planctomycetes; Planctomycetacia; Planctomycetales; Planctomycetaceae; uncultured; uncultured bacterium
JX505312.1.1412	9	0	Bacteria; Proteobacteria; Alphaproteobacteria; Rhizobiales; Bradyrhizobiaceae; Bradyrhizobium; uncultured Bradyrhizobium sp.
EU133776.1.1327	9	0	Bacteria; Proteobacteria; Betaproteobacteria; Burkholderiales; Comamonadaceae; uncultured; uncultured bacterium
EU704957.1.1244	9	0	Bacteria; Proteobacteria; Alphaproteobacteria; Rhizobiales; Bradyrhizobiaceae; Rhodopseudomonas
EF516630.1.1404	9	0	Bacteria; Proteobacteria; Alphaproteobacteria; Rhizobiales; Rhizobiaceae; Rhizobium
KM200534.1.1470	9	0	Bacteria; Acidobacteria; Solibacteres; Solibacterales; Solibacteraceae (Subgroup 3); Bryobacter; uncultured Acidobacteria bacterium
FM872947.1.1415	9	0	Bacteria; Proteobacteria; Alphaproteobacteria; Rhodobacterales; Rhodobacteraceae; Paracoccus
EF509765.1.1488	9	0	Bacteria; Firmicutes; Bacilli; Lactobacillales; Streptococcaceae; Streptococcus
EF555484.1.1202	9	0	Bacteria; Proteobacteria; Alphaproteobacteria; Rhizobiales; Phyllobacteriaceae; Mesorhizobium; uncultured bacterium
EF589984.1.1396	9	0	Bacteria; Actinobacteria; Thermoleophilia; Solirubrobacterales; Elev-16S-1332; uncultured bacterium; uncultured bacterium
HE589889.1.1455	9	0	Bacteria; Proteobacteria; Betaproteobacteria; Burkholderiales; Comamonadaceae; Comamonas
BX294900.1.1278	9	0	Bacteria; Planctomycetes; Planctomycetacia; Planctomycetales; Planctomycetaceae; Pir4 lineage; uncultured bacterium
New.CleanUp.ReferenceOTU67	9	0	Bacteria; Proteobacteria; Gammaproteobacteria; Xanthomonadales; Xanthomonadaceae; Luteimonas
New.CleanUp.ReferenceOTU350	9	0	Bacteria; Actinobacteria; Actinobacteria; Corynebacteriales; Nocardiaceae; Nocardia; Nocardia brasiliensis
EF612402.1.1430	8	0	Bacteria; Proteobacteria; Alphaproteobacteria; Sphingomonadales; Sphingomonadaceae; Sphingomonas; uncultured bacterium
AB539735.1.1483	8	0	Bacteria; Actinobacteria; Actinobacteria; Micrococcales; Dermacoccaceae; Flexivirga
FJ675534.1.1323	8	0	Bacteria; Proteobacteria; Alphaproteobacteria; Rhodobacterales; Rhodobacteraceae
CP002870.131527.133054	8	0	Bacteria; Proteobacteria; Gammaproteobacteria; Pseudomonadales; Pseudomonadaceae; Pseudomonas; Pseudomonas putida
JF450187.1.1364	8	0	Bacteria; Proteobacteria; Alphaproteobacteria; Rhizobiales; Rhizobiaceae; Ensifer; Ensifer adhaerens
EF516422.1.1450	8	0	Bacteria; Actinobacteria; Actinobacteria; Corynebacteriales; Mycobacteriaceae; Mycobacterium
EU647517.1.1367	8	0	Bacteria; Proteobacteria; Alphaproteobacteria; Rhodobacterales; Rhodobacteraceae; Paracoccus; uncultured bacterium
EF166056.1.1284	8	0	Bacteria; Firmicutes; Bacilli; Bacillales; Paenibacillaceae; Brevibacillus
EU379287.1.1385	8	0	Bacteria; Actinobacteria; Actinobacteria; Micrococcales; Micrococcaceae; Micrococcus; Micrococcus luteus
HM186481.1.1370	8	0	Bacteria; Bacteroidetes; Sphingobacteriia; Sphingobacteriales; Chitinophagaceae; Flavitalea; uncultured bacterium
JX133402.1.1452	8	0	Bacteria; Proteobacteria; Alphaproteobacteria; Rhizobiales
DQ195834.1.1372	8	0	Bacteria; Bacteroidetes; Sphingobacteriia; Sphingobacteriales; Sphingobacteriaceae; Sphingobacterium; uncultured bacterium
GQ264056.1.1471	8	0	Bacteria; Actinobacteria; Thermoleophilia; Solirubrobacterales; Elev-16S-1332; uncultured bacterium; uncultured bacterium
JN030513.1.1445	8	0	Bacteria; Proteobacteria; Alphaproteobacteria; Rhizobiales; Rhizobiaceae; Rhizobium; uncultured bacterium
DQ812538.1.1476	8	0	Bacteria; Actinobacteria; Actinobacteria; Micrococcales; Intrasporangiaceae; Tetrasphaera; uncultured bacterium
New.CleanUp.ReferenceOTU66	8	0	Bacteria; Proteobacteria; Alphaproteobacteria; Rhodospirillales; Acetobacteraceae; uncultured; uncultured bacterium
AB681049.1.1452	7	0	Bacteria; Bacteroidetes; Sphingobacteriia; Sphingobacteriales; Chitinophagaceae; Chitinophaga
EU132932.1.1351	7	0	Bacteria; Actinobacteria; Thermoleophilia; Solirubrobacterales; Gsoil-1167; uncultured bacterium; uncultured bacterium
HG917633.1.1462	7	0	Bacteria; Proteobacteria; Alphaproteobacteria; Rhizobiales; Bradyrhizobiaceae; Nitrobacter; Nitrobacter winogradskyi
FJ977395.1.1405	7	0	Bacteria; Proteobacteria; Alphaproteobacteria; Rhodobacterales; Rhodobacteraceae; Paracoccus; uncultured bacterium
EU289457.1.1448	7	0	Bacteria; Proteobacteria; Alphaproteobacteria; Rhizobiales; Methylobacteriaceae; Methylobacterium; uncultured bacterium
KF071103.1.1321	7	0	Bacteria; Proteobacteria; Alphaproteobacteria; Rhizobiales; Phyllobacteriaceae; Aminobacter; uncultured bacterium
GU731345.1.1372	7	0	Bacteria; Actinobacteria; Actinobacteria; Kineosporiales; Kineosporiaceae; Angustibacter
KU713504.1.1340	7	0	Bacteria; Proteobacteria; Alphaproteobacteria; Rhizobiales; Methylobacteriaceae; uncultured; uncultured bacterium
CP012945.1523999.1525460	7	0	Bacteria; Proteobacteria; Alphaproteobacteria; Rhizobiales; Hyphomicrobiaceae; Devosia; uncultured bacterium
KF934397.1.1461	7	0	Bacteria; Bacteroidetes; Sphingobacteriia; Sphingobacteriales; Chitinophagaceae; Parafilimonas; uncultured bacterium
EF441932.1.1338	7	0	Bacteria; Proteobacteria; Alphaproteobacteria; Rhizobiales; Brucellaceae; Ochrobactrum
KF100825.1.1306	7	0	Bacteria; Proteobacteria; Alphaproteobacteria; Sphingomonadales; Sphingomonadaceae; Sphingomonas; uncultured bacterium
JF290387.1.1939	7	0	Bacteria; Proteobacteria; Gammaproteobacteria; Thiotrichales; Francisellaceae; Francisella
HM305841.1.1368	7	0	Bacteria; Proteobacteria; Gammaproteobacteria; Xanthomonadales; Xanthomonadaceae; Lysobacter; uncultured bacterium
EF589993.1.1372	7	0	Bacteria; Actinobacteria; Actinobacteria; Pseudonocardiales; Pseudonocardiaceae; Pseudonocardia; uncultured bacterium
HM335812.1.1365	7	0	Bacteria; Proteobacteria; Gammaproteobacteria; Xanthomonadales; Xanthomonadaceae; Lysobacter
KC012856.1.1368	7	0	Bacteria; Proteobacteria; Alphaproteobacteria; Rhodobacterales; Rhodobacteraceae; Paracoccus
New.CleanUp.ReferenceOTU339	7	0	Bacteria; Chloroflexi; Thermomicrobia; JG30-KF-CM45; uncultured bacterium; uncultured bacterium; uncultured bacterium
New.CleanUp.ReferenceOTU247	7	0	Bacteria; Planctomycetes; Planctomycetacia; Planctomycetales; Planctomycetaceae; Gemmata; uncultured bacterium
JN036547.1.1407	6	9	Bacteria; Actinobacteria; Actinobacteria; Micrococcales; Intrasporangiaceae; Ornithinimicrobium
HQ323425.1.1518	6	0	Bacteria; Proteobacteria; Gammaproteobacteria; Xanthomonadales; Xanthomonadaceae; Lysobacter
EF604453.1.1488	6	0	Bacteria; Proteobacteria; Gammaproteobacteria; Enterobacteriales; Enterobacteriaceae
FJ671396.1.1317	6	0	Bacteria; Proteobacteria; Alphaproteobacteria; Rhodobacterales; Rhodobacteraceae; Paracoccus; uncultured bacterium
JQ407914.1.1366	6	0	Bacteria; Actinobacteria; Thermoleophilia; Solirubrobacterales; Elev-16S-1332; uncultured bacterium; uncultured bacterium
FM179752.1.1686	6	0	Bacteria; Proteobacteria; Gammaproteobacteria; Enterobacteriales; Enterobacteriaceae; Serratia; uncultured bacterium
HM269679.1.1338	6	0	Bacteria; Actinobacteria; Actinobacteria; Propionibacteriales; Nocardioidaceae; Nocardioides; uncultured bacterium
GQ069777.1.1350	6	0	Bacteria; Proteobacteria; Betaproteobacteria; Burkholderiales; Comamonadaceae; Comamonas
AB681706.1.1408	6	0	Bacteria; Proteobacteria; Alphaproteobacteria; Sphingomonadales; Sphingomonadaceae; Sphingomonas; Sphingomonas jaspsi
HM438298.1.1439	6	0	Bacteria; Proteobacteria; Alphaproteobacteria; Sphingomonadales; Sphingomonadaceae; Sphingomonas; uncultured bacterium
HM270234.1.1338	6	0	Bacteria; Actinobacteria; Actinobacteria; Propionibacteriales; Nocardioidaceae; Nocardioides; uncultured bacterium
EU236311.1.1393	6	0	Bacteria; Proteobacteria; Gammaproteobacteria; Xanthomonadales; Xanthomonadaceae; Lysobacter; uncultured bacterium
JF093120.1.1334	6	0	Bacteria; Actinobacteria; Actinobacteria; Corynebacteriales; Dietziaceae; Dietzia
KF066648.1.1339	6	0	Bacteria; Actinobacteria; Actinobacteria; Kineosporiales; Kineosporiaceae
AF109793.1.1438	6	0	Bacteria; Actinobacteria; Actinobacteria; Micrococcales; Dermatophilaceae; Kineosphaera
KF101434.1.1343	6	0	Bacteria; Actinobacteria; Actinobacteria; Frankiales; Frankiaceae; Jatrophihabitans
EU808229.1.1258	6	0	Bacteria; Proteobacteria; Alphaproteobacteria; Rhizobiales; Bradyrhizobiaceae; Rhodopseudomonas; uncultured bacterium
AB681590.1.1410	6	0	Bacteria; Proteobacteria; Alphaproteobacteria; Rhizobiales; Phyllobacteriaceae; Mesorhizobium; uncultured bacterium
LN570394.1.1318	6	0	Bacteria; Proteobacteria; Alphaproteobacteria; Rhizobiales; Xanthobacteraceae; Variibacter; uncultured bacterium
DM065619.4.1461	6	0	Bacteria; Proteobacteria; Gammaproteobacteria; Enterobacteriales; Enterobacteriaceae; Salmonella
EF511528.1.1486	6	0	Bacteria; Proteobacteria; Gammaproteobacteria; Xanthomonadales; Xanthomonadaceae; Stenotrophomonas
EU449616.1.1440	6	0	Bacteria; Proteobacteria; Alphaproteobacteria; Sphingomonadales; Sphingomonadaceae; Sphingomonas; uncultured Sphingomonas sp.
KF037827.1.1452	6	0	Bacteria; Proteobacteria; Alphaproteobacteria; Rhizobiales; Methylobacteriaceae; uncultured; uncultured bacterium
EU289490.1.1504	6	0	Bacteria; Actinobacteria; Actinobacteria; Propionibacteriales; Nocardioidaceae; Nocardioides
EF219029.1.1443	6	0	Bacteria; Proteobacteria; Alphaproteobacteria; Rhizobiales; Bradyrhizobiaceae; Rhodopseudomonas; Rhodopseudomonas palustris
FJ671213.1.1317	6	0	Bacteria; Proteobacteria; Betaproteobacteria; Burkholderiales; Oxalobacteraceae; Massilia; Apis mellifera carnica (Carniolan honeybee)
New.CleanUp.ReferenceOTU42	6	0	Bacteria; Actinobacteria; Thermoleophilia; Solirubrobacterales; Elev-16S-1332; uncultured bacterium; uncultured bacterium
New.CleanUp.ReferenceOTU270	6	0	Bacteria; Proteobacteria; Alphaproteobacteria; Rhizobiales; 1174-901-12; uncultured bacterium; uncultured bacterium
JX530115.1.1431	5	1	Bacteria; Proteobacteria; Gammaproteobacteria; Pseudomonadales; Moraxellaceae; Acinetobacter
AF510388.1.1392	5	0	Bacteria; Proteobacteria; Alphaproteobacteria; Rhizobiales; Rhizobiaceae; Rhizobium
DQ898300.1.1442	5	0	Bacteria; Proteobacteria; Alphaproteobacteria; Sphingomonadales; Sphingomonadaceae; Novosphingobium; uncultured bacterium
FJ479492.1.1460	5	0	Bacteria; Acidobacteria; Solibacteres; Solibacterales; Solibacteraceae (Subgroup 3); Candidatus Solibacter; uncultured bacterium
KT905792.1.1558	5	0	Bacteria; Actinobacteria; Actinobacteria; Propionibacteriales; Nocardioidaceae; Nocardioides; uncultured bacterium
HQ730966.1.1493	5	0	Bacteria; Proteobacteria; Betaproteobacteria; Burkholderiales; Burkholderiaceae; Burkholderia-Paraburkholderia
KF086366.1.1339	5	0	Bacteria; Actinobacteria; Actinobacteria; Corynebacteriales; Nocardiaceae; Nocardia
GQ358804.1.1481	5	0	Bacteria; Actinobacteria; Actinobacteria; Corynebacteriales; Corynebacteriaceae; Corynebacterium 1; uncultured bacterium
AF391974.1.1424	5	0	Bacteria; Firmicutes; Bacilli; Bacillales; Bacillaceae; Anoxybacillus
EU133468.1.1313	5	0	Bacteria; Proteobacteria; Alphaproteobacteria; Sphingomonadales; Sphingomonadaceae; Sphingomonas; uncultured bacterium
FN646688.1.1396	5	0	Bacteria; Proteobacteria; Alphaproteobacteria; Rhizobiales; Phyllobacteriaceae; Mesorhizobium; uncultured bacterium
JQ769548.1.1450	5	0	Bacteria; Proteobacteria; Alphaproteobacteria; Rhizobiales; JG34-KF-361; uncultured bacterium; uncultured bacterium
GQ002521.1.1342	5	0	Bacteria; Actinobacteria; Actinobacteria; Pseudonocardiales; Pseudonocardiaceae; Pseudonocardia; uncultured bacterium
EF019224.1.1332	5	0	Bacteria; Proteobacteria; Alphaproteobacteria; Rhizobiales; Xanthobacteraceae; Variibacter; uncultured Hyphomicrobiaceae bacterium
LN562178.1.1379	5	0	Bacteria; Proteobacteria; Gammaproteobacteria; Xanthomonadales; Xanthomonadaceae; Luteimonas
GQ157794.1.1428	5	0	Bacteria; Proteobacteria; Gammaproteobacteria; Xanthomonadales; Xanthomonadaceae; Stenotrophomonas
JF729026.1.1368	5	0	Bacteria; Proteobacteria; Gammaproteobacteria; Xanthomonadales; Xanthomonadaceae; Lysobacter; uncultured bacterium
HM334212.1.1366	5	0	Bacteria; Actinobacteria; Thermoleophilia; Solirubrobacterales; Solirubrobacteraceae; Solirubrobacter; uncultured bacterium
HK557294.1.1491	5	0	Bacteria; Proteobacteria; Gammaproteobacteria; Xanthomonadales; Xanthomonadaceae; uncultured
GQ472430.1.1437	5	0	Bacteria; Proteobacteria; Betaproteobacteria; Burkholderiales; Burkholderiaceae; Limnobacter; uncultured bacterium
HG423551.1.1342	5	0	Bacteria; Proteobacteria; Gammaproteobacteria; Xanthomonadales; Xanthomonadaceae; Luteibacter
EU132492.1.1330	5	0	Bacteria; Actinobacteria; Actinobacteria; Kineosporiales; Kineosporiaceae; Quadrisphaera; uncultured bacterium
EU774880.1.1320	5	0	Bacteria; Firmicutes; Bacilli; Lactobacillales; Leuconostocaceae; Leuconostoc; Leuconostoc mesenteroides
EU289443.1.1512	5	0	Bacteria; Actinobacteria; Thermoleophilia; Solirubrobacterales; Solirubrobacteraceae; Solirubrobacter; uncultured bacterium
HQ674907.1.1496	5	0	Bacteria; Planctomycetes; Planctomycetacia; Planctomycetales; Planctomycetaceae; uncultured; uncultured bacterium
KF841942.1.1298	5	0	Bacteria; Proteobacteria; Alphaproteobacteria; Rhodobacterales; Rhodobacteraceae; Paracoccus; uncultured bacterium
JX967291.1.1420	5	0	Bacteria; Acidobacteria; Solibacteres; Solibacterales; Solibacteraceae (Subgroup 3); Bryobacter; uncultured bacterium
AB821085.1.1451	5	0	Bacteria; Proteobacteria; Alphaproteobacteria; Rhizobiales; Xanthobacteraceae; uncultured; uncultured bacterium
AB298391.1.1433	5	0	Bacteria; Proteobacteria; Alphaproteobacteria; Rhizobiales; Methylobacteriaceae; Methylobacterium
EF371001.1.1511	5	0	Bacteria; Proteobacteria; Gammaproteobacteria; Enterobacteriales; Enterobacteriaceae; Proteus
LN572508.1.1326	5	0	Bacteria; Proteobacteria; Alphaproteobacteria; Rhodospirillales; Acetobacteraceae; uncultured; uncultured bacterium
HG795806.1.1496	5	0	Bacteria; Actinobacteria; Actinobacteria; Corynebacteriales; Corynebacteriaceae; Corynebacterium 1; uncultured bacterium
LN561663.1.1318	5	0	Bacteria; Proteobacteria; Alphaproteobacteria; Sphingomonadales; uncultured; uncultured bacterium; uncultured bacterium
EU169201.1.1387	5	0	Bacteria; Bacteroidetes; Flavobacteriia; Flavobacteriales; Flavobacteriaceae; Chryseobacterium
GQ339891.1.1456	5	0	Bacteria; Actinobacteria; Actinobacteria; Propionibacteriales; Nocardioidaceae; Nocardioides
New.CleanUp.ReferenceOTU261	5	0	Bacteria; Planctomycetes; Planctomycetacia; Planctomycetales; Planctomycetaceae; uncultured; uncultured Planctomycetaceae bacterium
New.CleanUp.ReferenceOTU2	5	0	Bacteria; Proteobacteria; Alphaproteobacteria; Rhodobacterales; Rhodobacteraceae; Paracoccus; uncultured bacterium
New.CleanUp.ReferenceOTU269	5	0	Bacteria; Proteobacteria; Alphaproteobacteria; Rhizobiales
New.CleanUp.ReferenceOTU274	5	0	Bacteria; Proteobacteria; Alphaproteobacteria; Rhizobiales; Methylobacteriaceae; uncultured; uncultured bacterium
KJ016105.1.1339	4	0	Bacteria; Proteobacteria; Alphaproteobacteria; Rhizobiales; 1174-901-12
AM403313.1.1279	4	0	Bacteria; Bacteroidetes; Sphingobacteriia; Sphingobacteriales; KD3-93; uncultured bacterium; uncultured bacterium
EF018897.1.1385	4	0	Bacteria; Proteobacteria; Betaproteobacteria; Burkholderiales; Burkholderiaceae; Burkholderia-Paraburkholderia
FJ466196.1.1451	4	0	Bacteria; Planctomycetes; Planctomycetacia; Planctomycetales; Planctomycetaceae; uncultured; uncultured Planctomycetaceae bacterium
KJ577584.1.1447	4	0	Bacteria; Proteobacteria; Alphaproteobacteria; Rhizobiales; Phyllobacteriaceae; Mesorhizobium; uncultured bacterium
EF516808.1.1445	4	0	Bacteria; Actinobacteria; Actinobacteria; Corynebacteriales; Mycobacteriaceae; Mycobacterium
FJ711217.1.1458	4	0	Bacteria; Actinobacteria; Actinobacteria; Propionibacteriales; Nocardioidaceae; Nocardioides; uncultured bacterium
KF086841.1.1349	4	0	Bacteria; Firmicutes; Clostridia; Clostridiales; Family XI; Anaerococcus; uncultured bacterium
FM995170.1.1463	4	0	Bacteria; Proteobacteria; Alphaproteobacteria; Sphingomonadales; Sphingomonadaceae; Sphingomonas
EF100692.1.1370	4	0	Bacteria; Proteobacteria; Alphaproteobacteria; Rhodobacterales; Rhodobacteraceae; Paracoccus
JF202355.1.1366	4	0	Bacteria; Actinobacteria; Thermoleophilia; Solirubrobacterales; Elev-16S-1332; uncultured bacterium; uncultured bacterium
EF516843.1.1408	4	0	Bacteria; Proteobacteria; Alphaproteobacteria; Rhizobiales; Hyphomicrobiaceae; Rhodoplanes
KF037770.1.1489	4	0	Bacteria; Acidobacteria; Blastocatellia; Blastocatellales; Blastocatellaceae (Subgroup 4); Blastocatella; uncultured bacterium
FQ658963.1.1306	4	0	Bacteria; Proteobacteria; Alphaproteobacteria; Rhizobiales; uncultured; uncultured alpha proteobacterium; uncultured alpha proteobacterium
FJ204462.1.1348	4	0	Bacteria; Proteobacteria; Alphaproteobacteria; Rhizobiales; Phyllobacteriaceae; Mesorhizobium
AJ278249.1.1466	4	0	Bacteria; Proteobacteria; Alphaproteobacteria; Rhizobiales; Phyllobacteriaceae; Mesorhizobium
LN567209.1.1320	4	0	Bacteria; Proteobacteria; Alphaproteobacteria; Rhizobiales; Phyllobacteriaceae; Mesorhizobium
EU135774.1.1207	4	0	Bacteria; Actinobacteria; Actinobacteria; Corynebacteriales; Nocardiaceae; Gordonia
AB530140.1.1481	4	0	Bacteria; Actinobacteria; Actinobacteria; Micrococcales; Intrasporangiaceae; Ornithinibacter
KJ890511.1.1489	4	0	Bacteria; Actinobacteria; Actinobacteria; Micrococcales; Micrococcaceae; Micrococcus
KC554123.1.1499	4	0	Bacteria; Actinobacteria; Actinobacteria; Pseudonocardiales; Pseudonocardiaceae; Pseudonocardia; uncultured bacterium
EU332828.1.1419	4	0	Bacteria; Proteobacteria; Alphaproteobacteria; Sphingomonadales; Sphingomonadaceae; Sphingomonas
JF151756.1.1362	4	0	Bacteria; Proteobacteria; Betaproteobacteria; Neisseriales; Neisseriaceae; Neisseria; uncultured bacterium
EU776968.1.1361	4	0	Bacteria; Actinobacteria; Actinobacteria; Corynebacteriales; Corynebacteriaceae; Corynebacterium 1
KF240732.1.1361	4	0	Bacteria; Actinobacteria; Actinobacteria; Pseudonocardiales; Pseudonocardiaceae; Pseudonocardia
KP844656.1.1371	4	0	Bacteria; Actinobacteria; Actinobacteria; Micrococcales; Dermacoccaceae; Dermacoccus
AB636937.1.1320	4	0	Bacteria; Proteobacteria; Alphaproteobacteria; Sphingomonadales; Sphingomonadaceae; Sphingomonas; uncultured bacterium
AY228463.1.1523	4	0	Bacteria; Actinobacteria; Actinobacteria; Micrococcales; Brevibacteriaceae; Brevibacterium
JF225949.1.1304	4	0	Bacteria; Proteobacteria; Alphaproteobacteria; Rhizobiales; Methylobacteriaceae; uncultured; uncultured bacterium
FN386730.1.1427	4	0	Bacteria; Actinobacteria; Actinobacteria; Corynebacteriales; Mycobacteriaceae; Mycobacterium; uncultured bacterium
JQ624262.1.1509	4	0	Bacteria; Proteobacteria; Gammaproteobacteria; Pseudomonadales; Moraxellaceae; Acinetobacter; uncultured bacterium
KC295708.1.1453	4	0	Bacteria; Bacteroidetes; Sphingobacteriia; Sphingobacteriales; Chitinophagaceae; Taibaiella; uncultured bacterium
KC994791.1.1446	4	0	Bacteria; Proteobacteria; Alphaproteobacteria; Rhizobiales; Phyllobacteriaceae; Mesorhizobium
FJ479361.1.1446	4	0	Bacteria; Proteobacteria; Alphaproteobacteria; Rhizobiales; Xanthobacteraceae; uncultured
EU132552.1.1302	4	0	Bacteria; Actinobacteria; Actinobacteria; Corynebacteriales; Mycobacteriaceae; Mycobacterium
HM274584.1.1343	4	0	Bacteria; Actinobacteria; Actinobacteria; Propionibacteriales; Nocardioidaceae; Nocardioides; uncultured bacterium
JF174801.1.1366	4	0	Bacteria; Actinobacteria; Thermoleophilia; Solirubrobacterales; Elev-16S-1332; uncultured bacterium; uncultured bacterium
AM935393.1.1357	4	0	Bacteria; Actinobacteria; Actinobacteria; Corynebacteriales; Mycobacteriaceae; Mycobacterium
HM263044.1.1355	4	0	Bacteria; Proteobacteria; Gammaproteobacteria; Pseudomonadales; Moraxellaceae; Enhydrobacter; uncultured bacterium
GQ472358.1.1498	4	0	Bacteria; Proteobacteria; Betaproteobacteria; Burkholderiales; Comamonadaceae
HE797847.1.1521	4	0	Bacteria; Proteobacteria; Betaproteobacteria; Burkholderiales; Comamonadaceae; Comamonas
KM021038.1.1271	4	0	Bacteria; Proteobacteria; Betaproteobacteria; Burkholderiales; Burkholderiaceae; Burkholderia-Paraburkholderia
JF237058.1.1305	4	0	Bacteria; Proteobacteria; Alphaproteobacteria; Rhizobiales; Methylobacteriaceae; uncultured; uncultured bacterium
KC113043.1.1446	4	0	Bacteria; Proteobacteria; Gammaproteobacteria; Vibrionales; Vibrionaceae; Vibrio; Vibrio cholerae
EF219020.1.1388	4	0	Bacteria; Planctomycetes; Planctomycetacia; Planctomycetales; Planctomycetaceae; Isosphaera; uncultured bacterium
JQ861389.1.1533	4	0	Bacteria; Verrucomicrobia; Spartobacteria; Chthoniobacterales; DA101 soil group; uncultured Verrucomicrobia bacterium; uncultured Verrucomicrobia bacterium
DQ839129.1.1361	4	0	Bacteria; Proteobacteria; Alphaproteobacteria; Rhizobiales; Phyllobacteriaceae; Mesorhizobium; uncultured bacterium
JQ919530.1.1372	4	0	Bacteria; Proteobacteria; Betaproteobacteria; Burkholderiales; Alcaligenaceae; uncultured; uncultured bacterium
New.CleanUp.ReferenceOTU347	4	0	Bacteria; Actinobacteria; Actinobacteria; Corynebacteriales; Nocardiaceae; Rhodococcus
New.CleanUp.ReferenceOTU345	4	0	Bacteria; Proteobacteria; Betaproteobacteria; SC-I-84
New.CleanUp.ReferenceOTU333	4	0	Bacteria; Actinobacteria; Thermoleophilia; Solirubrobacterales; Elev-16S-1332; uncultured bacterium; uncultured bacterium
New.CleanUp.ReferenceOTU306	4	0	Bacteria; Proteobacteria; Alphaproteobacteria; Sphingomonadales; Sphingomonadaceae; Rhizorhapis
New.CleanUp.ReferenceOTU303	4	0	Bacteria; Bacteroidetes; Sphingobacteriia; Sphingobacteriales; Sphingobacteriaceae; Pedobacter
New.CleanUp.ReferenceOTU162	4	0	Bacteria; Proteobacteria; Alphaproteobacteria; Rhodobacterales; Rhodobacteraceae; Paracoccus
New.CleanUp.ReferenceOTU226	4	0	Unassigned
New.CleanUp.ReferenceOTU280	4	0	Bacteria; Proteobacteria; Alphaproteobacteria; Rhizobiales; Phyllobacteriaceae; Mesorhizobium; uncultured bacterium
New.CleanUp.ReferenceOTU290	4	0	Bacteria; Proteobacteria; Gammaproteobacteria; Xanthomonadales; Xanthomonadaceae; uncultured; uncultured bacterium
New.CleanUp.ReferenceOTU279	4	0	Bacteria; Proteobacteria; Alphaproteobacteria; Rhizobiales; Beijerinckiaceae; uncultured; uncultured bacterium
New.CleanUp.ReferenceOTU233	4	0	Unassigned
CP007557.1715547.1717085	3	6	Bacteria; Proteobacteria; Gammaproteobacteria; Enterobacteriales; Enterobacteriaceae; Citrobacter
EU432559.1.1424	3	2	Bacteria; Actinobacteria; Actinobacteria; Micrococcales; Dermabacteraceae; Brachybacterium
JX840377.1.1457	3	1	Bacteria; Proteobacteria; Gammaproteobacteria; Pseudomonadales; Moraxellaceae; Acinetobacter
JQ923770.1.1492	3	0	Bacteria; Proteobacteria; Betaproteobacteria; Burkholderiales; Comamonadaceae; uncultured; Acidovorax sp. enrichment culture
HQ014655.1.1484	3	0	Bacteria; Planctomycetes; Planctomycetacia; Planctomycetales; Planctomycetaceae; Isosphaera; uncultured bacterium
AB845223.1.1434	3	0	Bacteria; Actinobacteria; Actinobacteria; Corynebacteriales; Nocardiaceae; Rhodococcus
AB186823.1.1466	3	0	Bacteria; Proteobacteria; Alphaproteobacteria; Rhizobiales; KF-JG30-B3; uncultured bacterium; uncultured bacterium
DQ016726.1.1527	3	0	Bacteria; Firmicutes; Bacilli; Lactobacillales; Streptococcaceae; Streptococcus; uncultured bacterium
LN563354.1.1315	3	0	Bacteria; Proteobacteria; Alphaproteobacteria; Rhizobiales; Rhizobiales Incertae Sedis; Agaricicola; uncultured bacterium
JQ427133.1.1446	3	0	Bacteria; Proteobacteria; Alphaproteobacteria; Rhizobiales; Rhizobiales Incertae Sedis; Nordella; uncultured bacterium
AB539981.1.1307	3	0	Bacteria; Proteobacteria; Alphaproteobacteria; Rhizobiales; Rhizobiales Incertae Sedis; Agaricicola
GQ007774.1.1308	3	0	Bacteria; Proteobacteria; Alphaproteobacteria; Rhizobiales; Methylobacteriaceae; Microvirga; uncultured bacterium
HM332417.1.1366	3	0	Bacteria; Actinobacteria; Thermoleophilia; Solirubrobacterales; Solirubrobacteraceae; Solirubrobacter; uncultured bacterium
EU133392.1.1349	3	0	Bacteria; Proteobacteria; Alphaproteobacteria; Sphingomonadales; Sphingomonadaceae; Sphingomonas
FJ542837.1.1483	3	0	Bacteria; Planctomycetes; Planctomycetacia; Planctomycetales; Planctomycetaceae; Pir4 lineage; uncultured bacterium
EU133536.1.1303	3	0	Bacteria; Proteobacteria; Alphaproteobacteria; Sphingomonadales; Sphingomonadaceae; Sphingomonas
EU132881.1.1325	3	0	Bacteria; Actinobacteria; Thermoleophilia; Solirubrobacterales; Solirubrobacteraceae; Solirubrobacter; uncultured bacterium
EF157275.1.1405	3	0	Bacteria; Proteobacteria; Alphaproteobacteria; Rhizobiales; Rhizobiaceae; Rhizobium; uncultured bacterium
HM278800.1.1338	3	0	Bacteria; Actinobacteria; Actinobacteria; Propionibacteriales; Nocardioidaceae; Marmoricola
KR107339.1.1466	3	0	Bacteria; Proteobacteria; Gammaproteobacteria; Xanthomonadales; Xanthomonadaceae; Luteimonas; uncultured bacterium
AQWY01000382.42912.44372	3	0	Bacteria; Proteobacteria; Alphaproteobacteria; Rhizobiales; Rhizobiaceae; Rhizobium
EF019390.1.1333	3	0	Bacteria; Proteobacteria; Alphaproteobacteria; Rhizobiales; Xanthobacteraceae; Labrys; uncultured bacterium
HQ119641.1.1364	3	0	Bacteria; Planctomycetes; Planctomycetacia; Planctomycetales; Planctomycetaceae; Gemmata
FJ543018.1.1478	3	0	Bacteria; Planctomycetes; Planctomycetacia; Planctomycetales; Planctomycetaceae; uncultured; uncultured Planctomycetaceae bacterium
EU313792.1.1487	3	0	Bacteria; Proteobacteria; Gammaproteobacteria; Xanthomonadales; Xanthomonadaceae; Luteimonas
GQ088478.1.1308	3	0	Bacteria; Proteobacteria; Alphaproteobacteria; Rhizobiales; Bradyrhizobiaceae; Bosea; uncultured bacterium
HM340962.1.1346	3	0	Bacteria; Planctomycetes; Planctomycetacia; Planctomycetales; Planctomycetaceae; uncultured; uncultured bacterium
JF222518.1.1338	3	0	Bacteria; Actinobacteria; Actinobacteria; Corynebacteriales; Mycobacteriaceae; Mycobacterium
CU925942.2.1310	3	0	Bacteria; Proteobacteria; Alphaproteobacteria; Rhizobiales; Methylobacteriaceae; uncultured; uncultured bacterium
JF176823.1.1347	3	0	Bacteria; Planctomycetes; Planctomycetacia; Planctomycetales; Planctomycetaceae; uncultured; uncultured bacterium
GQ871372.1.905	3	0	Archaea; Thaumarchaeota; Soil Crenarchaeotic Group(SCG); uncultured archaeon; uncultured archaeon; uncultured archaeon; uncultured archaeon
EF394154.1.1348	3	0	Bacteria; Proteobacteria; Alphaproteobacteria; Rhizobiales; Bradyrhizobiaceae; Bradyrhizobium
FM956479.1.1445	3	0	Bacteria; Proteobacteria; Alphaproteobacteria; Rhodobacterales; Rhodobacteraceae; Paracoccus
GQ281076.1.1416	3	0	Bacteria; Proteobacteria; Alphaproteobacteria; Rhizobiales; Methylobacteriaceae; Methylobacterium; Methylobacterium podarium
EU618036.1.1425	3	0	Bacteria; Proteobacteria; Alphaproteobacteria; Rhizobiales; Rhizobiaceae; Rhizobium
HM309187.1.1348	3	0	Bacteria; Proteobacteria; Gammaproteobacteria; Pseudomonadales; Moraxellaceae; Alkanindiges
EF020084.1.1337	3	0	Bacteria; Proteobacteria; Alphaproteobacteria; Rhizobiales; Xanthobacteraceae; Variibacter; uncultured bacterium
JF167805.1.1361	3	0	Bacteria; Bacteroidetes; Sphingobacteriia; Sphingobacteriales; Chitinophagaceae; Flavitalea; uncultured bacterium
GQ070615.1.1339	3	0	Bacteria; Actinobacteria; Actinobacteria; Corynebacteriales; Tsukamurellaceae; Tsukamurella
HM128481.1.1407	3	0	Bacteria; Proteobacteria; Alphaproteobacteria; Rhizobiales; Beijerinckiaceae; uncultured; uncultured alpha proteobacterium
AM935052.1.1338	3	0	Bacteria; Planctomycetes; Planctomycetacia; Planctomycetales; Planctomycetaceae; Pirellula; uncultured bacterium
EF462389.1.1377	3	0	Bacteria; Proteobacteria; Alphaproteobacteria; Rhizobiales; Rhizobiaceae; Rhizobium
AY921946.1.1372	3	0	Bacteria; Actinobacteria; Actinobacteria; Micrococcales; Dermatophilaceae
DQ985475.1.1226	3	0	Bacteria; Actinobacteria; Actinobacteria; Propionibacteriales; Nocardioidaceae; Nocardioides
EU283393.1.1453	3	0	Bacteria; Proteobacteria; Betaproteobacteria; Burkholderiales; Comamonadaceae; uncultured; uncultured bacterium
AB514520.1.1487	3	0	Bacteria; Actinobacteria; Actinobacteria; Pseudonocardiales; Pseudonocardiaceae; Actinomycetospora
JX680314.1.1442	3	0	Bacteria; Proteobacteria; Betaproteobacteria; Burkholderiales; Comamonadaceae; Lampropedia; Lampropedia hyalina
AB672134.1.1410	3	0	Bacteria; Proteobacteria; Alphaproteobacteria; Rhizobiales; Xanthobacteraceae; Pseudolabrys; uncultured bacterium
EF020246.1.1337	3	0	Bacteria; Proteobacteria; Alphaproteobacteria; Rhizobiales; Xanthobacteraceae; Variibacter
JF116580.1.1313	3	0	Bacteria; Saccharibacteria; uncultured bacterium; uncultured bacterium; uncultured bacterium; uncultured bacterium; uncultured bacterium
EU704738.1.1232	3	0	Bacteria; Proteobacteria; Alphaproteobacteria; Sphingomonadales; Sphingomonadaceae; Sphingomonas
JX098550.1.1336	3	0	Bacteria; Planctomycetes; Planctomycetacia; Planctomycetales; Planctomycetaceae; Singulisphaera; uncultured bacterium
HM186203.1.1302	3	0	Bacteria; Proteobacteria; Alphaproteobacteria; Rhizobiales; Xanthobacteraceae; Variibacter; uncultured bacterium
JQ864241.1.1473	3	0	Bacteria; Proteobacteria; Alphaproteobacteria; Rhizobiales; Aurantimonadaceae; Aureimonas; uncultured bacterium
FJ675121.1.1383	3	0	Bacteria; Actinobacteria; Actinobacteria; Micrococcales; Intrasporangiaceae; Ornithinimicrobium; uncultured bacterium
HM224445.1.1468	3	0	Bacteria; Actinobacteria; Thermoleophilia; Solirubrobacterales; 0319-6M6; uncultured bacterium; uncultured bacterium
GU721026.1.1470	3	0	Bacteria; Proteobacteria; Betaproteobacteria; Burkholderiales; Comamonadaceae; Pseudorhodoferax; uncultured bacterium
FN298499.1.1287	3	0	Bacteria; Proteobacteria; Alphaproteobacteria; Rhizobiales; Rhizobiaceae; Rhizobium
EF600586.1.1497	3	0	Bacteria; Proteobacteria; Betaproteobacteria; Burkholderiales; Burkholderiaceae; Ralstonia
HM333676.1.1304	3	0	Bacteria; Proteobacteria; Alphaproteobacteria; Rhizobiales; Methylobacteriaceae; Methylobacterium
EF020128.1.1333	3	0	Bacteria; Proteobacteria; Alphaproteobacteria; Rhizobiales; Xanthobacteraceae; Variibacter; uncultured bacterium
GQ348649.1.1360	3	0	Bacteria; Actinobacteria; Actinobacteria; Frankiales; Frankiaceae; Jatrophihabitans; uncultured bacterium
JF198222.1.1366	3	0	Bacteria; Actinobacteria; Actinobacteria; Propionibacteriales; Nocardioidaceae; Nocardioides; uncultured bacterium
EU132870.1.1352	3	0	Bacteria; Actinobacteria; Actinobacteria; Streptomycetales; Streptomycetaceae; Streptomyces
EU293969.1.1248	3	0	Bacteria; Actinobacteria; Actinobacteria; Corynebacteriales; Nocardiaceae; Rhodococcus
EU528187.1.1299	3	0	Bacteria; Proteobacteria; Alphaproteobacteria; Rhizobiales; Bradyrhizobiaceae; Bradyrhizobium; uncultured bacterium
EF178437.1.1414	3	0	Bacteria; Proteobacteria; Alphaproteobacteria; Rhizobiales; Rhizobiaceae; Rhizobium
EF127597.1.1482	3	0	Bacteria; Firmicutes; Bacilli; Bacillales; Paenibacillaceae; Brevibacillus
KC432185.1.1336	3	0	Bacteria; Planctomycetes; Planctomycetacia; Planctomycetales; Planctomycetaceae; uncultured; uncultured bacterium
JF203714.1.1359	3	0	Bacteria; Bacteroidetes; Sphingobacteriia; Sphingobacteriales; Sphingobacteriaceae; Sphingobacterium; uncultured bacterium
CP000699.2812335.2813814	3	0	Bacteria; Proteobacteria; Alphaproteobacteria; Sphingomonadales; Sphingomonadaceae; Sphingomonas
EU289454.1.1449	3	0	Bacteria; Proteobacteria; Alphaproteobacteria; Rhizobiales; Methylobacteriaceae; uncultured; uncultured bacterium
EU434579.1.1376	3	0	Bacteria; Proteobacteria; Alphaproteobacteria; Caulobacterales; Caulobacteraceae; Brevundimonas; uncultured bacterium
CU921594.1.1308	3	0	Bacteria; Proteobacteria; Alphaproteobacteria; Rhizobiales; Methylocystaceae
KC432356.1.1318	3	0	Bacteria; Proteobacteria; Alphaproteobacteria; Rhodospirillales; Rhodospirillaceae; Dongia; uncultured bacterium
EF019818.1.1334	3	0	Bacteria; Proteobacteria; Alphaproteobacteria; Rhizobiales; Xanthobacteraceae; Variibacter; uncultured bacterium
JF922597.1.1447	3	0	Bacteria; Proteobacteria; Alphaproteobacteria; Rhizobiales; Xanthobacteraceae; Variibacter
KT751083.1.1484	3	0	Bacteria; Actinobacteria; Actinobacteria; Pseudonocardiales; Pseudonocardiaceae; Pseudonocardia; Pseudonocardia halophobica
KF037492.1.1447	3	0	Bacteria; Proteobacteria; Alphaproteobacteria; Rhizobiales; Methylobacteriaceae
EU134193.1.1298	3	0	Bacteria; Chloroflexi; TK10; uncultured bacterium; uncultured bacterium; uncultured bacterium; uncultured bacterium
FJ232641.1.1338	3	0	Bacteria; Planctomycetes; Planctomycetacia; Planctomycetales; Planctomycetaceae; uncultured; uncultured bacterium
LN560226.1.1359	3	0	Bacteria; Bacteroidetes; Sphingobacteriia; Sphingobacteriales; Chitinophagaceae; Taibaiella; uncultured bacterium
HM263289.1.1366	3	0	Bacteria; Actinobacteria; Thermoleophilia; Solirubrobacterales; Solirubrobacteraceae; Solirubrobacter; uncultured bacterium
FJ543059.1.1427	3	0	Bacteria; Proteobacteria; Alphaproteobacteria; Rhodobacterales; Rhodobacteraceae; uncultured
EF540444.1.1410	3	0	Bacteria; Proteobacteria; Alphaproteobacteria; Rhizobiales; Phyllobacteriaceae; Aliihoeflea; uncultured Aliihoeflea sp.
EF466117.1.1403	3	0	Bacteria; Actinobacteria; Actinobacteria; Propionibacteriales; Nocardioidaceae; Nocardioides; uncultured bacterium
GQ369127.1.1229	3	0	Bacteria; Proteobacteria; Alphaproteobacteria; Rhizobiales; Bradyrhizobiaceae; Bradyrhizobium
EU379291.1.1439	3	0	Bacteria; Actinobacteria; Actinobacteria; Micrococcales; Micrococcaceae; Kocuria; Kocuria palustris
EU665126.1.1391	3	0	Bacteria; Proteobacteria; Alphaproteobacteria; Rhizobiales; Xanthobacteraceae; Pseudolabrys; uncultured bacterium
KJ600988.1.1454	3	0	Bacteria; Proteobacteria; Alphaproteobacteria; Rhizobiales; MNG7; uncultured bacterium; uncultured bacterium
EU134539.1.1420	3	0	Bacteria; Proteobacteria; Deltaproteobacteria; NB1-j; uncultured bacterium; uncultured bacterium; uncultured bacterium
DQ988298.1.1242	3	0	Bacteria; Proteobacteria; Alphaproteobacteria; Rhodobacterales; Rhodobacteraceae; Paracoccus
HQ674800.1.1454	3	0	Bacteria; Proteobacteria; Alphaproteobacteria; Rhizobiales; Methylocystaceae; Methylosinus
LN569736.1.1360	3	0	Bacteria; Planctomycetes; Planctomycetacia; Planctomycetales; Planctomycetaceae; Isosphaera
FN824868.1.1255	3	0	Bacteria; Actinobacteria; Actinobacteria; Corynebacteriales; Mycobacteriaceae; Mycobacterium; uncultured bacterium
EU180557.1.1454	3	0	Bacteria; Actinobacteria; Actinobacteria; Corynebacteriales; Mycobacteriaceae; Mycobacterium
GQ064270.1.1343	3	0	Bacteria; Actinobacteria; Actinobacteria; Corynebacteriales; Mycobacteriaceae; Mycobacterium; uncultured bacterium
EU165529.1.1441	3	0	Bacteria; Proteobacteria; Alphaproteobacteria; Rhizobiales; Brucellaceae; Ochrobactrum
New.CleanUp.ReferenceOTU291	3	0	Bacteria; TM6 (Dependentiae); uncultured bacterium; uncultured bacterium; uncultured bacterium; uncultured bacterium; uncultured bacterium
New.CleanUp.ReferenceOTU283	3	0	Bacteria; Proteobacteria; Alphaproteobacteria; Rhizobiales; JG34-KF-361; uncultured endolithic bacterium; uncultured endolithic bacterium
New.CleanUp.ReferenceOTU267	3	0	Bacteria; Verrucomicrobia; Spartobacteria; Chthoniobacterales; Chthoniobacteraceae; Chthoniobacter; uncultured bacterium
New.CleanUp.ReferenceOTU225	3	0	Bacteria; Proteobacteria; Alphaproteobacteria; Rhodospirillales; Acetobacteraceae; uncultured; uncultured bacterium
New.CleanUp.ReferenceOTU358	3	0	Bacteria; Proteobacteria; Alphaproteobacteria; Rhodobacterales; Rhodobacteraceae; uncultured
New.CleanUp.ReferenceOTU299	3	0	Bacteria; TM6 (Dependentiae); uncultured bacterium; uncultured bacterium; uncultured bacterium; uncultured bacterium; uncultured bacterium
New.CleanUp.ReferenceOTU254	3	0	Bacteria; Planctomycetes; Planctomycetacia; Planctomycetales; Planctomycetaceae; uncultured; uncultured planctomycete
New.CleanUp.ReferenceOTU405	3	0	Bacteria; Actinobacteria; Actinobacteria; Corynebacteriales; Corynebacteriaceae; Corynebacterium 1; uncultured bacterium
New.CleanUp.ReferenceOTU219	3	0	Bacteria; Planctomycetes; Planctomycetacia; Planctomycetales; Planctomycetaceae; Planctomyces; uncultured bacterium
New.CleanUp.ReferenceOTU229	3	0	Bacteria; Proteobacteria; Alphaproteobacteria; Rhizobiales
New.CleanUp.ReferenceOTU322	3	0	Bacteria; WWE3; uncultured bacterium; uncultured bacterium; uncultured bacterium; uncultured bacterium; uncultured bacterium
New.CleanUp.ReferenceOTU277	3	0	Bacteria; Proteobacteria; Alphaproteobacteria; Rhizobiales; Methylocystaceae
New.CleanUp.ReferenceOTU276	3	0	Bacteria; Proteobacteria; Alphaproteobacteria; Rhizobiales; Xanthobacteraceae
New.CleanUp.ReferenceOTU275	3	0	Bacteria; Proteobacteria; Alphaproteobacteria; Rhodospirillales; Acetobacteraceae; uncultured; uncultured bacterium
New.CleanUp.ReferenceOTU232	3	0	Bacteria; Proteobacteria; Alphaproteobacteria; Sphingomonadales; Sphingomonadaceae
EF517954.1.1705	2	75	Bacteria; Firmicutes; Bacilli; Bacillales; Staphylococcaceae; Staphylococcus
EU861905.1.1485	2	4	Bacteria; Actinobacteria; Actinobacteria; Frankiales; Frankiaceae; Jatrophihabitans; uncultured bacterium
New.CleanUp.ReferenceOTU76	2	4	Bacteria; Actinobacteria; Actinobacteria; Micrococcales; Intrasporangiaceae; Ornithinimicrobium
AF390087.1.1440	2	2	Bacteria; Proteobacteria; Gammaproteobacteria; Pseudomonadales; Moraxellaceae; Acinetobacter
KP979548.1.1383	2	0	Bacteria; Actinobacteria; Actinobacteria; Propionibacteriales; Nocardioidaceae; Aeromicrobium
HE583144.1.1392	2	0	Bacteria; Proteobacteria; Gammaproteobacteria; Xanthomonadales; Xanthomonadaceae; Stenotrophomonas; uncultured organism
FM992788.1.1443	2	0	Bacteria; Actinobacteria; Actinobacteria; Pseudonocardiales; Pseudonocardiaceae; Pseudonocardia; uncultured bacterium
JF281746.1.1309	2	0	Bacteria; Actinobacteria; Actinobacteria; Micrococcales; Intrasporangiaceae; Serinicoccus
GQ009429.1.1338	2	0	Bacteria; Actinobacteria; Actinobacteria; Pseudonocardiales; Pseudonocardiaceae; Pseudonocardia
AM501429.1.1391	2	0	Bacteria; Proteobacteria; Betaproteobacteria; Burkholderiales; Comamonadaceae
DQ872928.1.1433	2	0	Bacteria; Proteobacteria; Gammaproteobacteria; Pseudomonadales; Pseudomonadaceae; Pseudomonas
HE583162.1.1377	2	0	Bacteria; Proteobacteria; Betaproteobacteria; Burkholderiales; Comamonadaceae
JN023303.1.1455	2	0	Bacteria; Acidobacteria; Solibacteres; Solibacterales; Solibacteraceae (Subgroup 3); Bryobacter; uncultured bacterium
HQ158751.1.1479	2	0	Bacteria; Actinobacteria; Actinobacteria; Micrococcales; Dermatophilaceae; uncultured; uncultured bacterium
AB548308.1.1425	2	0	Bacteria; Acidobacteria; Acidobacteria; Acidobacteriales; Acidobacteriaceae (Subgroup 1); Edaphobacter
EF061908.1.1414	2	0	Bacteria; Proteobacteria; Gammaproteobacteria; Pseudomonadales; Pseudomonadaceae; Pseudomonas
AJ617741.1.1494	2	0	Bacteria; Actinobacteria; Actinobacteria; Corynebacteriales; Mycobacteriaceae; Mycobacterium; Mycobacterium fluoranthenivorans
JF139261.1.1303	2	0	Bacteria; Proteobacteria; Alphaproteobacteria; Rhizobiales; Hyphomicrobiaceae; Devosia; uncultured bacterium
AY395381.1.1417	2	0	Bacteria; Actinobacteria; Actinobacteria; Frankiales; Frankiaceae; Jatrophihabitans
KR537282.1.1448	2	0	Bacteria; Proteobacteria; Alphaproteobacteria; Rhizobiales; Xanthobacteraceae
EU289511.1.1507	2	0	Bacteria; Actinobacteria; Thermoleophilia; Solirubrobacterales; 0319-6M6; uncultured bacterium; uncultured bacterium
HQ118662.1.1403	2	0	Bacteria; Bacteroidetes; Sphingobacteriia; Sphingobacteriales; Chitinophagaceae; uncultured; uncultured bacterium
EF516873.1.1408	2	0	Bacteria; Proteobacteria; Alphaproteobacteria; Sphingomonadales; Sphingomonadaceae; Sphingomonas; uncultured Sphingomonas sp.
JF184054.1.1340	2	0	Bacteria; Planctomycetes; Planctomycetacia; Planctomycetales; Planctomycetaceae; Singulisphaera
KF037939.1.1477	2	0	Bacteria; Planctomycetes; Planctomycetacia; Planctomycetales; Planctomycetaceae; Gemmata; uncultured bacterium
JQ958640.1.1495	2	0	Bacteria; Planctomycetes; Planctomycetacia; Planctomycetales; Planctomycetaceae; Planctomyces; uncultured bacterium
HQ697543.1.1449	2	0	Bacteria; Proteobacteria; Alphaproteobacteria; Rhizobiales; Xanthobacteraceae; Variibacter; uncultured bacterium
KT997432.1.1437	2	0	Bacteria; Proteobacteria; Gammaproteobacteria; Xanthomonadales; Xanthomonadaceae; Luteimonas
EF486314.1.1427	2	0	Bacteria; Proteobacteria; Alphaproteobacteria; Caulobacterales; Caulobacteraceae; Brevundimonas
EU881112.1.1501	2	0	Bacteria; Proteobacteria; Betaproteobacteria; B1-7BS; uncultured bacterium; uncultured bacterium; uncultured bacterium
FN594686.1.1442	2	0	Bacteria; Proteobacteria; Alphaproteobacteria; Rhizobiales; Hyphomicrobiaceae; Devosia
EU704873.1.1248	2	0	Bacteria; Proteobacteria; Alphaproteobacteria; Rhizobiales; Phyllobacteriaceae; Aliihoeflea
DQ347894.1.1456	2	0	Bacteria; Actinobacteria; Thermoleophilia; Solirubrobacterales; Elev-16S-1332; uncultured bacterium; uncultured bacterium
EU741242.1.1486	2	0	Bacteria; Actinobacteria; Actinobacteria; Corynebacteriales; Nocardiaceae; Gordonia
HM445473.1.1376	2	0	Bacteria; Acidobacteria; Subgroup 17; uncultured bacterium; uncultured bacterium; uncultured bacterium; uncultured bacterium
KF712788.1.1453	2	0	Bacteria; Proteobacteria; Alphaproteobacteria; Rhizobiales; Bradyrhizobiaceae; uncultured
EU133610.1.1265	2	0	Bacteria; Proteobacteria; Alphaproteobacteria; Rhizobiales; Xanthobacteraceae; Variibacter; uncultured bacterium
EU803350.1.1471	2	0	Bacteria; Proteobacteria; Betaproteobacteria; Burkholderiales; Comamonadaceae; uncultured; uncultured bacterium
EF532910.1.1588	2	0	Bacteria; Proteobacteria; Gammaproteobacteria; Pseudomonadales; Moraxellaceae; Acinetobacter
JF235751.1.1354	2	0	Bacteria; Proteobacteria; Betaproteobacteria; SC-I-84; uncultured bacterium; uncultured bacterium; uncultured bacterium
KT783533.1.1419	2	0	Bacteria; Firmicutes; Bacilli; Lactobacillales; Lactobacillaceae; Lactobacillus; uncultured Lactobacillus sp.
GQ889455.1.1362	2	0	Bacteria; Planctomycetes; Planctomycetacia; Planctomycetales; Planctomycetaceae; Gemmata
FJ716858.1.1462	2	0	Bacteria; Proteobacteria; Alphaproteobacteria; Rhodobacterales; Rhodobacteraceae; Paracoccus; uncultured bacterium
KC554734.1.1480	2	0	Bacteria; Actinobacteria; Actinobacteria; Pseudonocardiales; Pseudonocardiaceae; Pseudonocardia; uncultured bacterium
HM438557.1.1473	2	0	Bacteria; Actinobacteria; Actinobacteria; Propionibacteriales; Nocardioidaceae; Nocardioides
JX872324.1.1446	2	0	Bacteria; Proteobacteria; Gammaproteobacteria; Pseudomonadales; Moraxellaceae; Acinetobacter
EF020007.1.1338	2	0	Bacteria; Proteobacteria; Alphaproteobacteria; Rhizobiales; Xanthobacteraceae; Pseudolabrys
AY914061.1.1480	2	0	Bacteria; Actinobacteria; Actinobacteria; Micrococcales; Micrococcaceae; Nesterenkonia
EF032741.1.1411	2	0	Bacteria; Proteobacteria; Alphaproteobacteria; Sphingomonadales; Sphingomonadaceae; Sphingomonas; uncultured bacterium
EF516144.1.1458	2	0	Bacteria; Proteobacteria; Betaproteobacteria; Burkholderiales; Comamonadaceae; Ramlibacter; uncultured bacterium
EF600577.1.1340	2	0	Bacteria; Verrucomicrobia; Spartobacteria; Chthoniobacterales; DA101 soil group; uncultured bacterium; uncultured bacterium
HM309573.1.1342	2	0	Bacteria; Actinobacteria; Actinobacteria; Corynebacteriales; Corynebacteriaceae; Corynebacterium
KC408591.1.1506	2	0	Bacteria; Proteobacteria; Gammaproteobacteria; Xanthomonadales; Xanthomonadaceae; Thermomonas; uncultured bacterium
EU133265.1.1304	2	0	Bacteria; Proteobacteria; Alphaproteobacteria; Rhizobiales; Hyphomicrobiaceae; Rhodoplanes; uncultured bacterium
EF516033.1.1408	2	0	Bacteria; Proteobacteria; Alphaproteobacteria; Sphingomonadales; Sphingomonadaceae; Sphingomonas; uncultured Sphingomonas sp.
GQ214111.1.1451	2	0	Bacteria; Proteobacteria; Betaproteobacteria; Burkholderiales; Comamonadaceae; Azohydromonas; uncultured bacterium
AJ292591.1.1448	2	0	Bacteria; Proteobacteria; Alphaproteobacteria; Sphingomonadales; Sphingomonadaceae; Sphingomonas
GQ024447.1.1307	2	0	Bacteria; Proteobacteria; Alphaproteobacteria; Sphingomonadales; Sphingomonadaceae; Sphingomonas; uncultured bacterium
EU133206.1.1340	2	0	Bacteria; Actinobacteria; Thermoleophilia; Solirubrobacterales; Elev-16S-1332; uncultured bacterium; uncultured bacterium
JN700178.1.1487	2	0	Bacteria; Proteobacteria; Alphaproteobacteria; Rhizobiales; Brucellaceae; Ochrobactrum
GU356197.1.1396	2	0	Bacteria; Proteobacteria; Gammaproteobacteria; Pseudomonadales; Moraxellaceae; Acinetobacter; uncultured Acinetobacter sp.
LN563846.1.1413	2	0	Bacteria; Planctomycetes; Phycisphaerae; Pla1 lineage; uncultured bacterium; uncultured bacterium; uncultured bacterium
KC286755.1.1453	2	0	Bacteria; Proteobacteria; Alphaproteobacteria; Rhizobiales; 1174-901-12; uncultured bacterium; uncultured bacterium
EF018436.1.1378	2	0	Bacteria; Proteobacteria; Betaproteobacteria; Burkholderiales; Burkholderiaceae; Burkholderia-Paraburkholderia
JQ189019.1.1400	2	0	Bacteria; Firmicutes; Bacilli; Lactobacillales; Leuconostocaceae; Weissella
JF222366.1.1366	2	0	Bacteria; Actinobacteria; Thermoleophilia; Solirubrobacterales; Elev-16S-1332; uncultured bacterium; uncultured bacterium
EF125426.1.1479	2	0	Bacteria; Actinobacteria; Actinobacteria; Kineosporiales; Kineosporiaceae; Quadrisphaera
LN569930.1.1313	2	0	Bacteria; Proteobacteria; Alphaproteobacteria; Caulobacterales; Caulobacteraceae; Phenylobacterium; uncultured bacterium
JF119976.1.1339	2	0	Bacteria; Actinobacteria; Actinobacteria; Corynebacteriales; Mycobacteriaceae; Mycobacterium; uncultured bacterium
CU918797.2.1306	2	0	Bacteria; Proteobacteria; Alphaproteobacteria; Rhizobiales; Xanthobacteraceae; Pseudolabrys; uncultured bacterium
EU135491.1.1385	2	0	Bacteria; Verrucomicrobia; Verrucomicrobiae; Verrucomicrobiales; Verrucomicrobiaceae; Haloferula; uncultured bacterium
JQ448733.1.1425	2	0	Bacteria; Firmicutes; Bacilli; Bacillales; Family XI; Gemella; uncultured bacterium
EF511410.1.1481	2	0	Bacteria; Proteobacteria; Gammaproteobacteria; Xanthomonadales; Xanthomonadaceae; Stenotrophomonas; uncultured bacterium
EU834276.1.1491	2	0	Bacteria; Proteobacteria; Gammaproteobacteria; Xanthomonadales; Xanthomonadaceae; Luteimonas
AJ565423.1.1445	2	0	Bacteria; Proteobacteria; Betaproteobacteria; Burkholderiales; Comamonadaceae
KM251014.1.1455	2	0	Bacteria; Planctomycetes; Planctomycetacia; Planctomycetales; Planctomycetaceae; Pir4 lineage; uncultured bacterium
EF462385.1.1397	2	0	Bacteria; Proteobacteria; Alphaproteobacteria; Rhizobiales; Rhizobiaceae; Ensifer
DQ885954.1.1333	2	0	Bacteria; Proteobacteria; Alphaproteobacteria; Sphingomonadales; Sphingomonadaceae; Sphingobium
EF511167.1.1488	2	0	Bacteria; Proteobacteria; Betaproteobacteria; Neisseriales; Neisseriaceae; Neisseria; uncultured bacterium
EU722311.1.1461	2	0	Bacteria; Proteobacteria; Gammaproteobacteria; Oceanospirillales; Oceanospirillaceae; Marinomonas
FJ976605.1.1388	2	0	Bacteria; Proteobacteria; Gammaproteobacteria; Pseudomonadales; Pseudomonadaceae; Pseudomonas
EF516165.1.1459	2	0	Bacteria; Verrucomicrobia; Spartobacteria; Chthoniobacterales; Xiphinematobacteraceae; Candidatus Xiphinematobacter; uncultured bacterium
EF516342.1.1408	2	0	Bacteria; Proteobacteria; Alphaproteobacteria; Rhizobiales; Hyphomicrobiaceae; Rhodoplanes
EF020096.1.1339	2	0	Bacteria; Proteobacteria; Alphaproteobacteria; Rhizobiales; Xanthobacteraceae; Variibacter
EU742165.1.1418	2	0	Bacteria; Proteobacteria; Alphaproteobacteria; Rhodospirillales; Acetobacteraceae; Roseomonas
EU133103.1.1364	2	0	Bacteria; Actinobacteria; Thermoleophilia; Solirubrobacterales; uncultured; uncultured bacterium; uncultured bacterium
FN436071.1.1449	2	0	Bacteria; Proteobacteria; Alphaproteobacteria; Rhizobiales; Rhizobiaceae; Rhizobium
EF018193.1.1364	2	0	Bacteria; Proteobacteria; Alphaproteobacteria; Rhizobiales; Xanthobacteraceae; Pseudolabrys
KJ192110.1.1497	2	0	Bacteria; Planctomycetes; Planctomycetacia; Planctomycetales; Planctomycetaceae; uncultured
ASWJ01000007.139465.140724	2	0	Bacteria; Firmicutes; Bacilli; Lactobacillales; Carnobacteriaceae; Atopococcus; uncultured bacterium
HQ704868.1.1255	2	0	Bacteria; Actinobacteria; Actinobacteria; Micrococcales; Micrococcaceae; Nesterenkonia
EU289471.1.1447	2	0	Bacteria; Proteobacteria; Alphaproteobacteria; Rhizobiales; Phyllobacteriaceae; Mesorhizobium
EU449631.1.1395	2	0	Bacteria; Proteobacteria; Alphaproteobacteria; Sphingomonadales; JG34-KF-161
FJ670980.1.1315	2	0	Bacteria; Proteobacteria; Alphaproteobacteria; Rhodobacterales; Rhodobacteraceae; Paracoccus
ARFF01000006.534433.535938	2	0	Bacteria; Bacteroidetes; Sphingobacteriia; Sphingobacteriales; Chitinophagaceae; Niabella
EU104298.1.1410	2	0	Bacteria; Proteobacteria; Alphaproteobacteria; Sphingomonadales; Sphingomonadaceae; Sphingopyxis; uncultured bacterium
LN563648.1.1394	2	0	Bacteria; Nitrospirae; Nitrospira; Nitrospirales; 0319-6A21; uncultured bacterium; uncultured bacterium
AM157346.1.1219	2	0	Bacteria; Planctomycetes; Planctomycetacia; Planctomycetales; Planctomycetaceae; Planctomyces; uncultured bacterium
HQ674814.1.1460	2	0	Bacteria; Proteobacteria; Alphaproteobacteria; Rhodospirillales; Rhodospirillales Incertae Sedis; Reyranella
JF136006.1.1338	2	0	Bacteria; Actinobacteria; Actinobacteria; Propionibacteriales; Nocardioidaceae; Nocardioides; uncultured bacterium
EF488169.1.1446	2	0	Bacteria; Firmicutes; Bacilli; Bacillales; Bacillaceae; Bacillus
KM199275.1.1437	2	0	Bacteria; Proteobacteria; Gammaproteobacteria; Xanthomonadales; Xanthomonadaceae; Luteimonas
LG045571.1.1419	2	0	Bacteria; Proteobacteria; Alphaproteobacteria; Rhizobiales; Methylobacteriaceae; Methylobacterium
DQ851179.1.1433	2	0	Bacteria; Proteobacteria; Betaproteobacteria; Burkholderiales; Comamonadaceae; Comamonas
HM335619.1.1350	2	0	Bacteria; Proteobacteria; Betaproteobacteria; Burkholderiales; Comamonadaceae; Comamonas; uncultured bacterium
EF466107.1.1482	2	0	Bacteria; Actinobacteria; Actinobacteria; Propionibacteriales; Nocardioidaceae; Nocardioides
FJ946583.1.1290	2	0	Bacteria; Proteobacteria; Alphaproteobacteria; Rhizobiales; Rhizobiaceae; Ensifer
KC620726.1.1506	2	0	Bacteria; Actinobacteria; Thermoleophilia; Solirubrobacterales; 0319-6M6; uncultured bacterium; uncultured bacterium
KF079362.1.1308	2	0	Bacteria; Proteobacteria; Alphaproteobacteria; Sphingomonadales; Erythrobacteraceae; Erythrobacter; uncultured bacterium
JF218655.1.1381	2	0	Bacteria; Proteobacteria; Deltaproteobacteria; Desulfurellales; Desulfurellaceae; G55; uncultured bacterium
JX644393.1.1417	2	0	Bacteria; Proteobacteria; Alphaproteobacteria; Rhizobiales; Bradyrhizobiaceae; Bradyrhizobium
GQ889484.1.1344	2	0	Bacteria; Planctomycetes; Planctomycetacia; Planctomycetales; Planctomycetaceae; Gemmata; uncultured bacterium
DQ809749.1.1413	2	0	Bacteria; Firmicutes; Bacilli; Lactobacillales; Streptococcaceae; Lactococcus; uncultured bacterium
DQ923476.1.1375	2	0	Bacteria; Proteobacteria; Alphaproteobacteria; Rhizobiales; Rhizobiaceae; Rhizobium
GQ342327.1.1341	2	0	Bacteria; Planctomycetes; Planctomycetacia; Planctomycetales; Planctomycetaceae; uncultured; uncultured bacterium
GU377117.1.1392	2	0	Bacteria; Proteobacteria; Alphaproteobacteria; Rhizobiales; Bradyrhizobiaceae; Bosea; uncultured bacterium
HQ119384.1.1456	2	0	Bacteria; Proteobacteria; Alphaproteobacteria; Rhizobiales; Hyphomicrobiaceae; Rhodoplanes
GQ397009.1.1534	2	0	Bacteria; Proteobacteria; Alphaproteobacteria; Rhizobiales; Phyllobacteriaceae; Mesorhizobium; uncultured bacterium
KC662302.1.1486	2	0	Bacteria; Planctomycetes; Planctomycetacia; Planctomycetales; Planctomycetaceae; uncultured; uncultured bacterium
GQ889437.1.1394	2	0	Bacteria; Planctomycetes; Planctomycetacia; Planctomycetales; Planctomycetaceae; Isosphaera
FM253115.1.1367	2	0	Bacteria; Proteobacteria; Alphaproteobacteria; Rhodobacterales; Rhodobacteraceae
FJ466327.1.1340	2	0	Bacteria; Proteobacteria; Alphaproteobacteria; Rhodospirillales; Acetobacteraceae; uncultured
HM270002.1.1310	2	0	Bacteria; Proteobacteria; Alphaproteobacteria; Rhizobiales; Bradyrhizobiaceae; Bradyrhizobium; uncultured bacterium
JF176739.1.1338	2	0	Bacteria; Planctomycetes; Planctomycetacia; Planctomycetales; Planctomycetaceae; Singulisphaera; uncultured bacterium
JF129124.1.1366	2	0	Bacteria; Actinobacteria; Thermoleophilia; Solirubrobacterales; Elev-16S-1332; uncultured bacterium; uncultured bacterium
HQ241826.1.1431	2	0	Bacteria; Bacteroidetes; Sphingobacteriia; Sphingobacteriales; Sphingobacteriaceae; Sphingobacterium
JF186577.1.1344	2	0	Bacteria; Planctomycetes; Planctomycetacia; Planctomycetales; Planctomycetaceae; Singulisphaera; uncultured bacterium
CU919724.1.1285	2	0	Bacteria; Proteobacteria; Alphaproteobacteria; Rhodobacterales; Rhodobacteraceae; Albirhodobacter
JQ188051.1.1349	2	0	Bacteria; Bacteroidetes; Flavobacteriia; Flavobacteriales; Flavobacteriaceae; Flavobacterium
EU777770.1.1431	2	0	Bacteria; Firmicutes; Bacilli; Lactobacillales; Lactobacillaceae; Lactobacillus; uncultured bacterium
JF175597.1.1366	2	0	Bacteria; Actinobacteria; Thermoleophilia; Solirubrobacterales; Solirubrobacteraceae; Solirubrobacter; uncultured bacterium
HM845809.1.1351	2	0	Bacteria; Actinobacteria; Actinobacteria; Pseudonocardiales; Pseudonocardiaceae; Actinomycetospora
JX644398.1.1416	2	0	Bacteria; Proteobacteria; Alphaproteobacteria; Rhizobiales; Bradyrhizobiaceae; Bradyrhizobium
AY234641.1.1414	2	0	Bacteria; Gemmatimonadetes; Gemmatimonadetes; Gemmatimonadales; Gemmatimonadaceae; Gemmatimonas; uncultured bacterium
JN705248.1.1441	2	0	Bacteria; Actinobacteria; Actinobacteria; Corynebacteriales; Nocardiaceae; Nocardia; Nocardia brasiliensis
EF446888.1.1456	2	0	Bacteria; Proteobacteria; Betaproteobacteria; Burkholderiales; Alcaligenaceae; Achromobacter
HM322034.1.1348	2	0	Bacteria; Planctomycetes; Planctomycetacia; Planctomycetales; Planctomycetaceae; Isosphaera; uncultured bacterium
JF175548.1.1365	2	0	Bacteria; Actinobacteria; Thermoleophilia; Solirubrobacterales; 0319-6M6; uncultured bacterium; uncultured bacterium
EF623836.1.1438	2	0	Bacteria; Proteobacteria; Gammaproteobacteria; Pseudomonadales; Pseudomonadaceae; Pseudomonas
HM249232.1.1286	2	0	Bacteria; Proteobacteria; Alphaproteobacteria; Rhodobacterales; Rhodobacteraceae
HQ119164.1.1217	2	0	Bacteria; Planctomycetes; Planctomycetacia; Planctomycetales; Planctomycetaceae; uncultured bacterium; uncultured bacterium
FJ232688.1.1362	2	0	Bacteria; Planctomycetes; Planctomycetacia; Planctomycetales; Planctomycetaceae; uncultured; uncultured bacterium
AM934721.1.1311	2	0	Bacteria; Proteobacteria; Alphaproteobacteria; Rhodospirillales; Acetobacteraceae; uncultured; uncultured bacterium
DQ854970.1.1441	2	0	Bacteria; Proteobacteria; Betaproteobacteria; Burkholderiales; Comamonadaceae
KF037331.1.1456	2	0	Bacteria; Proteobacteria; Alphaproteobacteria; Sphingomonadales; Sphingomonadaceae
FJ542872.1.1446	2	0	Bacteria; Proteobacteria; Alphaproteobacteria; Rhizobiales; Rhizobiaceae; Rhizobium; uncultured bacterium
KC331448.1.1591	2	0	Bacteria; Planctomycetes; Planctomycetacia; Planctomycetales; Planctomycetaceae; Pir4 lineage; uncultured bacterium
EU104294.1.1294	2	0	Bacteria; Bacteroidetes; Sphingobacteriia; Sphingobacteriales; Chitinophagaceae; Niabella; uncultured bacterium
EU133333.1.1255	2	0	Bacteria; Proteobacteria; Alphaproteobacteria; Rhizobiales; Rhodobiaceae; uncultured; uncultured bacterium
HG423545.1.1278	2	0	Bacteria; Proteobacteria; Alphaproteobacteria; Rhizobiales; Rhizobiaceae; Rhizobium
DQ517955.1.1434	2	0	Bacteria; Proteobacteria; Alphaproteobacteria; Rhizobiales; Bradyrhizobiaceae; Bradyrhizobium
JX133448.1.1461	2	0	Bacteria; Planctomycetes; Phycisphaerae; Tepidisphaerales; Tepidisphaeraceae; uncultured bacterium; uncultured bacterium
JQ905994.1.1345	2	0	Bacteria; Proteobacteria; Alphaproteobacteria; Rhizobiales; alphaI cluster
LN564153.1.1370	2	0	Bacteria; Bacteroidetes; Sphingobacteriia; Sphingobacteriales; Chitinophagaceae; Filimonas; uncultured bacterium
LN774680.1.1355	2	0	Bacteria; Proteobacteria; Gammaproteobacteria; Pseudomonadales; Moraxellaceae; Acinetobacter; uncultured bacterium
KJ807910.1.1481	2	0	Bacteria; Bacteroidetes; Flavobacteriia; Flavobacteriales; Flavobacteriaceae; Cloacibacterium
LN563331.1.1319	2	0	Bacteria; Proteobacteria; Alphaproteobacteria; Rhizobiales; Xanthobacteraceae; Variibacter
EF149004.1.1392	2	0	Bacteria; Proteobacteria; Alphaproteobacteria; Rhizobiales; Phyllobacteriaceae; Mesorhizobium
KJ540710.1.1419	2	0	Bacteria; Proteobacteria; Alphaproteobacteria; Sphingomonadales; Sphingomonadaceae; Novosphingobium; uncultured bacterium
CU926226.2.1367	2	0	Bacteria; Proteobacteria; Gammaproteobacteria; Xanthomonadales; Xanthomonadaceae
GU204961.1.1419	2	0	Bacteria; Proteobacteria; Alphaproteobacteria; Caulobacterales; Caulobacteraceae; Brevundimonas
GQ034314.1.1346	2	0	Bacteria; Actinobacteria; Actinobacteria; Corynebacteriales; Corynebacteriaceae; Corynebacterium 1; uncultured bacterium
EU037348.1.1205	2	0	Bacteria; Proteobacteria; Alphaproteobacteria; Sphingomonadales; Sphingomonadaceae; Sphingomonas; uncultured bacterium
AM778683.1.1396	2	0	Bacteria; Actinobacteria; Actinobacteria; Propionibacteriales; Nocardioidaceae; Aeromicrobium
EU135169.1.1320	2	0	Bacteria; Planctomycetes; Planctomycetacia; Planctomycetales; Planctomycetaceae; Pirellula; uncultured bacterium
EF580948.1.1495	2	0	Bacteria; Bacteroidetes; Sphingobacteriia; Sphingobacteriales; Chitinophagaceae; Terrimonas; uncultured bacterium
HQ674908.1.1487	2	0	Bacteria; Planctomycetes; Planctomycetacia; Planctomycetales; Planctomycetaceae; Singulisphaera; uncultured bacterium
New.CleanUp.ReferenceOTU422	2	0	Bacteria; Actinobacteria; Thermoleophilia; Solirubrobacterales; Solirubrobacteraceae; Solirubrobacter; uncultured bacterium
New.CleanUp.ReferenceOTU346	2	0	Bacteria; Actinobacteria; Actinobacteria; Corynebacteriales; Corynebacteriaceae; Corynebacterium 1
New.CleanUp.ReferenceOTU338	2	0	Bacteria; Actinobacteria; Thermoleophilia; Solirubrobacterales
New.CleanUp.ReferenceOTU99	2	0	Bacteria; Proteobacteria; Alphaproteobacteria; Rhodobacterales; Rhodobacteraceae; uncultured
New.CleanUp.ReferenceOTU332	2	0	Bacteria; Actinobacteria; Thermoleophilia; Solirubrobacterales; Elev-16S-1332; uncultured bacterium; uncultured bacterium
New.CleanUp.ReferenceOTU378	2	0	Bacteria; Proteobacteria; Alphaproteobacteria; Rhodospirillales; Acetobacteraceae; uncultured; uncultured bacterium
New.CleanUp.ReferenceOTU88	2	0	Bacteria; Proteobacteria; Gammaproteobacteria; Pseudomonadales; Moraxellaceae; Acinetobacter
New.CleanUp.ReferenceOTU301	2	0	Bacteria; Actinobacteria; Actinobacteria; Micrococcales; Bogoriellaceae; Georgenia
New.CleanUp.ReferenceOTU260	2	0	Bacteria; Proteobacteria; Deltaproteobacteria; Bdellovibrionales; Bdellovibrionaceae; Bdellovibrio; uncultured bacterium
New.CleanUp.ReferenceOTU262	2	0	Bacteria; Cyanobacteria; Chloroplast; uncultured cyanobacterium; uncultured cyanobacterium; uncultured cyanobacterium; uncultured cyanobacterium
New.CleanUp.ReferenceOTU419	2	0	Bacteria; Actinobacteria; Thermoleophilia; Solirubrobacterales; 0319-6M6; uncultured bacterium; uncultured bacterium
New.CleanUp.ReferenceOTU288	2	0	Bacteria; Proteobacteria; Gammaproteobacteria; Xanthomonadales; Xanthomonadaceae; Lysobacter
New.CleanUp.ReferenceOTU222	2	0	Bacteria; Proteobacteria; Alphaproteobacteria; Rhizobiales; Methylobacteriaceae; uncultured; uncultured bacterium
New.CleanUp.ReferenceOTU223	2	0	Bacteria; Proteobacteria; Alphaproteobacteria; Rhodobacterales; Rhodobacteraceae; Paracoccus
New.CleanUp.ReferenceOTU352	2	0	Bacteria; Actinobacteria; Actinobacteria; Propionibacteriales; Nocardioidaceae; Nocardioides; uncultured bacterium
New.CleanUp.ReferenceOTU314	2	0	Bacteria; Proteobacteria; Alphaproteobacteria; Sphingomonadales; Sphingomonadaceae; Sphingomonas; uncultured bacterium
New.CleanUp.ReferenceOTU315	2	0	Bacteria; Proteobacteria; Alphaproteobacteria; Sphingomonadales; Sphingomonadaceae; Sphingomonas; uncultured bacterium
New.CleanUp.ReferenceOTU259	2	0	Bacteria; Planctomycetes; Planctomycetacia; Planctomycetales; Planctomycetaceae; uncultured; uncultured bacterium
New.CleanUp.ReferenceOTU253	2	0	Bacteria; Planctomycetes; Planctomycetacia; Planctomycetales; Planctomycetaceae; Isosphaera; uncultured bacterium
New.CleanUp.ReferenceOTU385	2	0	Bacteria; Proteobacteria; Alphaproteobacteria; Rhizobiales; 1174-901-12
New.CleanUp.ReferenceOTU400	2	0	Bacteria; Chlamydiae; Chlamydiae; Chlamydiales; Simkaniaceae; uncultured; Rhabdochlamydiaceae bacterium NS3
New.CleanUp.ReferenceOTU401	2	0	Bacteria; Deinococcus-Thermus; Deinococci; Deinococcales; Trueperaceae; Truepera; uncultured bacterium
New.CleanUp.ReferenceOTU403	2	0	Bacteria; Bacteroidetes; Cytophagia; Cytophagales; Cytophagaceae; Persicitalea; uncultured bacterium
New.CleanUp.ReferenceOTU313	2	0	Bacteria; Proteobacteria; Alphaproteobacteria; Rhodobacterales; Rhodobacteraceae
New.CleanUp.ReferenceOTU364	2	0	Bacteria; Planctomycetes; Planctomycetacia; Planctomycetales; Planctomycetaceae; Isosphaera; uncultured bacterium
New.CleanUp.ReferenceOTU245	2	0	Bacteria; Planctomycetes; Planctomycetacia; Planctomycetales; Planctomycetaceae; Gemmata; uncultured bacterium
New.CleanUp.ReferenceOTU395	2	0	Bacteria; Proteobacteria; Alphaproteobacteria; Sphingomonadales; Sphingomonadaceae; Sphingomonas
New.CleanUp.ReferenceOTU328	2	0	Bacteria; Proteobacteria; Gammaproteobacteria; Xanthomonadales; Xanthomonadaceae; Luteimonas; uncultured bacterium
New.CleanUp.ReferenceOTU320	2	0	Bacteria; Bacteroidetes; Sphingobacteriia; Sphingobacteriales; Chitinophagaceae; Niabella
New.CleanUp.ReferenceOTU325	2	0	Bacteria; Proteobacteria; Betaproteobacteria; Burkholderiales; Comamonadaceae; uncultured
New.CleanUp.ReferenceOTU24	2	0	Bacteria; Proteobacteria; Alphaproteobacteria; Sphingomonadales; Sphingomonadaceae; Sphingomonas
New.CleanUp.ReferenceOTU268	2	0	Bacteria; Planctomycetes; Planctomycetacia; Planctomycetales; Planctomycetaceae; Pir4 lineage
New.CleanUp.ReferenceOTU294	2	0	Unassigned
New.CleanUp.ReferenceOTU296	2	0	Unassigned
New.CleanUp.ReferenceOTU374	2	0	Bacteria; Proteobacteria; Alphaproteobacteria; Rhizobiales; Xanthobacteraceae; Variibacter; uncultured bacterium
New.CleanUp.ReferenceOTU375	2	0	Bacteria; Proteobacteria; Alphaproteobacteria; Rhizobiales; Methylocystaceae; Methylocystis
New.CleanUp.ReferenceOTU273	2	0	Bacteria; Proteobacteria; Alphaproteobacteria; Rhizobiales; Xanthobacteraceae; Variibacter
New.CleanUp.ReferenceOTU231	2	0	Bacteria; Bacteroidetes; Bacteroidia; Bacteroidales; Porphyromonadaceae; Macellibacteroides; uncultured bacterium
New.CleanUp.ReferenceOTU238	2	0	Bacteria; Actinobacteria; Actinobacteria; Frankiales; Frankiaceae; Frankia; uncultured bacterium
KF069041.1.1344	1	1	Bacteria; Bacteroidetes; Flavobacteriia; Flavobacteriales; Flavobacteriaceae; Cloacibacterium
HM831356.1.1370	1	1	Bacteria; Firmicutes; Bacilli; Lactobacillales; Aerococcaceae; Aerococcus; uncultured bacterium
FJ944692.1.1306	1	0	Bacteria; Proteobacteria; Alphaproteobacteria; Rhizobiales; Rhizobiaceae; Rhizobium; Rhizobium radiobacter
EU289458.1.1447	1	0	Bacteria; Proteobacteria; Alphaproteobacteria; Rhizobiales; Xanthobacteraceae; Labrys; uncultured bacterium
FM873503.1.1479	1	0	Bacteria; Actinobacteria; Actinobacteria; Micrococcales; Micrococcaceae; Kocuria; Kocuria palustris
EU677415.1.1423	1	0	Bacteria; Proteobacteria; Betaproteobacteria; Burkholderiales; Burkholderiaceae; Burkholderia-Paraburkholderia
DQ813987.1.1410	1	0	Bacteria; Proteobacteria; Alphaproteobacteria; Rhizobiales; alphaI cluster
EF555584.1.1447	1	0	Bacteria; Actinobacteria; Actinobacteria; Propionibacteriales; Nocardioidaceae; Nocardioides
EU221355.1.1460	1	0	Bacteria; Actinobacteria; Actinobacteria; Micrococcales; Micrococcaceae; Pseudarthrobacter
HM186873.1.1343	1	0	Bacteria; Proteobacteria; Betaproteobacteria; Burkholderiales; Burkholderiaceae; Ralstonia
EU449571.1.1394	1	0	Bacteria; Proteobacteria; Alphaproteobacteria; Rhizobiales; Xanthobacteraceae; Variibacter; uncultured bacterium
HM269924.1.1341	1	0	Bacteria; Planctomycetes; Planctomycetacia; Planctomycetales; Planctomycetaceae
JQ452758.1.1381	1	0	Bacteria; Proteobacteria; Betaproteobacteria; Neisseriales; Neisseriaceae; Neisseria; uncultured bacterium
EU881235.1.1452	1	0	Bacteria; Proteobacteria; Alphaproteobacteria; Rhizobiales; Xanthobacteraceae; uncultured; uncultured bacterium
HQ183922.1.1488	1	0	Bacteria; Actinobacteria; Actinobacteria; Propionibacteriales; Nocardioidaceae; Nocardioides; uncultured bacterium
EF516772.1.1454	1	0	Bacteria; Proteobacteria; Betaproteobacteria; Burkholderiales; Comamonadaceae; Variovorax
KM200416.1.1472	1	0	Bacteria; Acidobacteria; Solibacteres; Solibacterales; Solibacteraceae (Subgroup 3); Bryobacter; uncultured bacterium
APPY01000064.105878.107403	1	0	Bacteria; Proteobacteria; Gammaproteobacteria; Pseudomonadales; Moraxellaceae; Acinetobacter
FR799325.1.1443	1	0	Bacteria; Proteobacteria; Alphaproteobacteria; Rhizobiales; Xanthobacteraceae; Azorhizobium
JQ660280.1.1396	1	0	Bacteria; Actinobacteria; Actinobacteria; Propionibacteriales; Nocardioidaceae; Nocardioides; uncultured bacterium
AM084342.1.1363	1	0	Bacteria; Bacteroidetes; Flavobacteriia; Flavobacteriales; Flavobacteriaceae; Empedobacter
EF648100.1.1506	1	0	Bacteria; Proteobacteria; Betaproteobacteria; Burkholderiales; Comamonadaceae; Tepidimonas
AY861747.1.1333	1	0	Bacteria; Proteobacteria; Betaproteobacteria; Burkholderiales; Comamonadaceae
JQ627546.1.1330	1	0	Bacteria; Proteobacteria; Alphaproteobacteria; Rhizobiales; Beijerinckiaceae; uncultured; uncultured bacterium
EU133271.1.1300	1	0	Bacteria; Proteobacteria; Alphaproteobacteria; Rhizobiales
EF540853.1.1379	1	0	Bacteria; Proteobacteria; Alphaproteobacteria; Sphingomonadales; Sphingomonadaceae; Sphingomonas
HM299568.1.1368	1	0	Bacteria; Proteobacteria; Gammaproteobacteria; Xanthomonadales; Xanthomonadaceae; uncultured
GU569147.1.1451	1	0	Bacteria; Proteobacteria; Alphaproteobacteria; Rhizobiales; Rhizobiaceae; Rhizobium
GQ869557.1.1473	1	0	Bacteria; Actinobacteria; Actinobacteria; Corynebacteriales; Corynebacteriaceae; Corynebacterium 1
JF210911.1.1350	1	0	Bacteria; Bacteroidetes; Cytophagia; Cytophagales; Cytophagaceae; Chryseolinea
KC470544.1.1428	1	0	Bacteria; Actinobacteria; Actinobacteria; Micrococcales; Micrococcaceae; Kocuria; Kocuria marina
EU041711.1.1399	1	0	Bacteria; Actinobacteria; Actinobacteria; Corynebacteriales; Nocardiaceae; Gordonia
HM248824.1.1366	1	0	Bacteria; Actinobacteria; Thermoleophilia; Solirubrobacterales; Elev-16S-1332; uncultured bacterium; uncultured bacterium
JF135797.1.1339	1	0	Bacteria; Actinobacteria; Actinobacteria; Propionibacteriales; Nocardioidaceae; Marmoricola; uncultured bacterium
HQ222273.1.1540	1	0	Bacteria; Proteobacteria; Betaproteobacteria; Burkholderiales; Burkholderiaceae; Limnobacter
GU362943.1.1416	1	0	Bacteria; Proteobacteria; Alphaproteobacteria; Rhizobiales; Xanthobacteraceae; Variibacter; uncultured bacterium
GQ402732.1.1405	1	0	Bacteria; Proteobacteria; Alphaproteobacteria; Rhizobiales; Beijerinckiaceae
AJ458505.1.1405	1	0	Bacteria; Proteobacteria; Alphaproteobacteria; Rhizobiales; Methylocystaceae
EU234261.1.1491	1	0	Bacteria; Proteobacteria; Betaproteobacteria; Burkholderiales; Burkholderiaceae; Limnobacter; uncultured bacterium
HQ462516.1.1307	1	0	Bacteria; Actinobacteria; Thermoleophilia; Solirubrobacterales; Gsoil-1167; uncultured bacterium; uncultured bacterium
JF128946.1.1349	1	0	Bacteria; Actinobacteria; Actinobacteria; Micrococcales; Intrasporangiaceae; uncultured; uncultured bacterium
KF600756.1.1456	1	0	Bacteria; Actinobacteria; Actinobacteria; Micrococcales; Micrococcaceae; Micrococcus; Micrococcus luteus
DQ988942.1.1450	1	0	Bacteria; Proteobacteria; Gammaproteobacteria; Enterobacteriales; Enterobacteriaceae; Salmonella; uncultured bacterium
AB601776.1.1304	1	0	Bacteria; Proteobacteria; Alphaproteobacteria; Rhizobiales; alphaI cluster
LN572478.1.1322	1	0	Bacteria; Proteobacteria; Alphaproteobacteria; Rhodospirillales; Rhodospirillales Incertae Sedis; Reyranella; uncultured bacterium
KC331339.1.1490	1	0	Bacteria; Proteobacteria; Betaproteobacteria; SC-I-84; uncultured bacterium; uncultured bacterium; uncultured bacterium
FJ946526.1.1290	1	0	Bacteria; Proteobacteria; Alphaproteobacteria; Rhizobiales; Rhizobiales Incertae Sedis; Bauldia; uncultured bacterium
AB679970.1.1332	1	0	Bacteria; Proteobacteria; Alphaproteobacteria; Sphingomonadales; Sphingomonadaceae; Sphingomonas
FJ672637.1.1447	1	0	Bacteria; Actinobacteria; Actinobacteria; Corynebacteriales; Corynebacteriaceae; Corynebacterium 1; uncultured bacterium
FJ624937.1.1511	1	0	Bacteria; Bacteroidetes; Sphingobacteriia; Sphingobacteriales; Chitinophagaceae; uncultured; uncultured bacterium
GQ250442.1.1403	1	0	Bacteria; Proteobacteria; Alphaproteobacteria; Rhodobacterales; Rhodobacteraceae; Paracoccus
HM186248.1.1379	1	0	Bacteria; Proteobacteria; Gammaproteobacteria; Xanthomonadales; Xanthomonadaceae; Luteimonas
AJ868424.1.1410	1	0	Bacteria; Proteobacteria; Alphaproteobacteria; Rhizobiales; Methylocystaceae
JF166678.1.1342	1	0	Bacteria; Actinobacteria; Actinobacteria; Kineosporiales; Kineosporiaceae
AB630426.1.1409	1	0	Bacteria; Proteobacteria; Alphaproteobacteria; Rhizobiales; Rhizobiales Incertae Sedis; Bauldia; uncultured bacterium
HE965699.1.1334	1	0	Bacteria; Proteobacteria; Alphaproteobacteria; Rhizobiales; Bradyrhizobiaceae; Rhodopseudomonas
JX114401.1.1491	1	0	Bacteria; Proteobacteria; Betaproteobacteria; Burkholderiales; Comamonadaceae
EU707559.1.1317	1	0	Bacteria; Proteobacteria; Alphaproteobacteria; Sphingomonadales; Sphingomonadaceae; Sphingomonas
JQ923777.1.1443	1	0	Bacteria; Proteobacteria; Alphaproteobacteria; Rhizobiales; Rhizobiales Incertae Sedis; Phreatobacter; uncultured bacterium
FJ671461.1.1382	1	0	Bacteria; Planctomycetes; Planctomycetacia; Planctomycetales; Planctomycetaceae; Planctomyces; uncultured bacterium
FJ675504.1.1318	1	0	Bacteria; Proteobacteria; Alphaproteobacteria; Rhodobacterales; Rhodobacteraceae; Paracoccus
EU335180.1.1554	1	0	Bacteria; Proteobacteria; Alphaproteobacteria; Rhizobiales; Xanthobacteraceae; uncultured; uncultured bacterium
JF177178.1.1305	1	0	Bacteria; Proteobacteria; Alphaproteobacteria; Rhizobiales; Phyllobacteriaceae; Mesorhizobium
AJ294349.1.1366	1	0	Bacteria; Proteobacteria; Alphaproteobacteria; Rhizobiales
FR682680.1.1476	1	0	Bacteria; Actinobacteria; Actinobacteria; Micrococcales; Intrasporangiaceae
EF154172.1.1380	1	0	Bacteria; Proteobacteria; Alphaproteobacteria; Rhizobiales; Rhizobiaceae; Rhizobium
FJ660496.1.1475	1	0	Bacteria; Planctomycetes; Planctomycetacia; Planctomycetales; Planctomycetaceae; Gemmata; uncultured bacterium
EU135133.1.1304	1	0	Bacteria; Planctomycetes; Planctomycetacia; Planctomycetales; Planctomycetaceae; Gemmata; uncultured bacterium
JF087111.1.1307	1	0	Bacteria; Proteobacteria; Alphaproteobacteria; Sphingomonadales; Sphingomonadaceae; Sphingomonas; uncultured bacterium
GQ280080.1.1430	1	0	Bacteria; Firmicutes; Bacilli; Bacillales; Staphylococcaceae; Staphylococcus
EF020083.1.1372	1	0	Bacteria; Planctomycetes; Planctomycetacia; Planctomycetales; Planctomycetaceae; uncultured; uncultured bacterium
JF178942.1.1320	1	0	Bacteria; Proteobacteria; Alphaproteobacteria; Rhizobiales; Rhizobiaceae; Rhizobium
JF226337.1.1345	1	0	Bacteria; Actinobacteria; Actinobacteria; Corynebacteriales; Corynebacteriaceae; Corynebacterium 1; uncultured bacterium
AP014946.693988.695460	1	0	Bacteria; Proteobacteria; Alphaproteobacteria; Rhizobiales; Hyphomicrobiaceae
KU713462.1.1401	1	0	Bacteria; Actinobacteria; Thermoleophilia; Solirubrobacterales; Elev-16S-1332; uncultured bacterium; uncultured bacterium
HE646350.1.1437	1	0	Bacteria; Planctomycetes; Planctomycetacia; Planctomycetales; Planctomycetaceae; uncultured; uncultured bacterium
KM816838.1.1441	1	0	Bacteria; Proteobacteria; Gammaproteobacteria; Pseudomonadales; Moraxellaceae; Acinetobacter
EF516800.1.1462	1	0	Bacteria; Proteobacteria; Betaproteobacteria; Burkholderiales; Comamonadaceae
HE604055.1.1478	1	0	Bacteria; Planctomycetes; Planctomycetacia; Planctomycetales; Planctomycetaceae; Isosphaera; uncultured bacterium
EF602484.1.1337	1	0	Bacteria; Planctomycetes; Planctomycetacia; Planctomycetales; Planctomycetaceae; uncultured; uncultured bacterium
AB369189.1.1461	1	0	Bacteria; Proteobacteria; Deltaproteobacteria; Bdellovibrionales; Bacteriovoracaceae; Peredibacter; uncultured bacterium
AB240245.1.1460	1	0	Bacteria; Acidobacteria; Solibacteres; Solibacterales; Solibacteraceae (Subgroup 3); Candidatus Solibacter; uncultured bacterium
GAMW01010935.646.2461	1	0	Bacteria; Proteobacteria; Alphaproteobacteria; Rickettsiales; Mitochondria
AQXZ01000013.333.1829	1	0	Bacteria; Actinobacteria; Actinobacteria; Corynebacteriales; Nocardiaceae; Smaragdicoccus
AB696454.1.1453	1	0	Bacteria; Proteobacteria; Betaproteobacteria; Burkholderiales; Alcaligenaceae; uncultured; uncultured bacterium
HQ598736.1.1484	1	0	Bacteria; Acidobacteria; Subgroup 5; uncultured Acidobacteria bacterium; uncultured Acidobacteria bacterium; uncultured Acidobacteria bacterium; uncultured Acidobacteria bacterium
DI199685.1.1434	1	0	Bacteria; Firmicutes; Bacilli; Bacillales; Bacillaceae; Bacillus
EF019297.1.1330	1	0	Bacteria; Proteobacteria; Alphaproteobacteria; Rhizobiales; Xanthobacteraceae; Variibacter; uncultured alpha proteobacterium
EF154093.1.1410	1	0	Bacteria; Actinobacteria; Actinobacteria; Micrococcales; Microbacteriaceae; Curtobacterium
EF516211.1.1486	1	0	Bacteria; Proteobacteria; Deltaproteobacteria; Myxococcales; Haliangiaceae; Haliangium; uncultured bacterium
EU133635.1.1381	1	0	Bacteria; Bacteroidetes; Sphingobacteriia; Sphingobacteriales; Chitinophagaceae; uncultured; uncultured bacterium
HM295831.1.1351	1	0	Bacteria; Actinobacteria; Actinobacteria; Pseudonocardiales; Pseudonocardiaceae; Pseudonocardia; uncultured bacterium
EF516641.1.1421	1	0	Bacteria; Acidobacteria; Solibacteres; Solibacterales; Solibacteraceae (Subgroup 3); Bryobacter; uncultured bacterium
JN825614.1.1410	1	0	Bacteria; Planctomycetes; Planctomycetacia; Planctomycetales; Planctomycetaceae; uncultured; uncultured bacterium
FN421908.1.1369	1	0	Bacteria; Proteobacteria; Alphaproteobacteria; Sphingomonadales; Sphingomonadaceae; Sphingomonas
JF417746.1.1510	1	0	Bacteria; Actinobacteria; Thermoleophilia; Solirubrobacterales; Solirubrobacteraceae; Solirubrobacter; uncultured bacterium
AB862914.1.1466	1	0	Bacteria; Planctomycetes; Planctomycetacia; Planctomycetales; Planctomycetaceae; Gemmata; uncultured bacterium
JF703425.1.1382	1	0	Bacteria; Proteobacteria; Alphaproteobacteria; Rhizobiales; D05-2
EU133804.1.1359	1	0	Bacteria; Proteobacteria; Betaproteobacteria; SC-I-84; uncultured bacterium; uncultured bacterium; uncultured bacterium
EF399226.1.1494	1	0	Bacteria; Firmicutes; Clostridia; Clostridiales; Lachnospiraceae; Blautia; uncultured bacterium
EU135064.1.1336	1	0	Bacteria; Planctomycetes; Planctomycetacia; Planctomycetales; Planctomycetaceae; uncultured; uncultured bacterium
KM406386.1.1259	1	0	Bacteria; Actinobacteria; Actinobacteria; Corynebacteriales; Nocardiaceae; Nocardia; Nocardia niigatensis
GQ339903.1.1465	1	0	Bacteria; Actinobacteria; Actinobacteria; Propionibacteriales; Nocardioidaceae; Nocardioides
JQ958833.1.1271	1	0	Bacteria; Proteobacteria; Alphaproteobacteria; Rhodobacterales; Rhodobacteraceae; Haematobacter; uncultured bacterium
JQ855577.1.1247	1	0	Bacteria; Proteobacteria; Alphaproteobacteria; Sphingomonadales; Sphingomonadaceae; Sphingomonas; uncultured bacterium
KC189690.1.1498	1	0	Bacteria; Proteobacteria; Betaproteobacteria; Burkholderiales
HM447754.1.1441	1	0	Bacteria; Proteobacteria; Alphaproteobacteria; Sphingomonadales; Sphingomonadaceae; Sphingomonas; uncultured Sphingomonas sp.
JF176895.1.1366	1	0	Bacteria; Actinobacteria; Thermoleophilia; Solirubrobacterales; YNPFFP1; uncultured bacterium; uncultured bacterium
HE614813.1.1480	1	0	Bacteria; Planctomycetes; Planctomycetacia; Planctomycetales; Planctomycetaceae; uncultured
EF515979.1.1407	1	0	Bacteria; Proteobacteria; Alphaproteobacteria; Rhizobiales; Rhizobiaceae; Rhizobium
HM823853.1.1286	1	0	Bacteria; Proteobacteria; Alphaproteobacteria; Rhodobacterales; Rhodobacteraceae; Falsirhodobacter; uncultured bacterium
EF466121.1.1418	1	0	Bacteria; Actinobacteria; Actinobacteria; Propionibacteriales; Nocardioidaceae; Nocardioides; uncultured bacterium
HM069089.1.1520	1	0	Bacteria; Verrucomicrobia; Spartobacteria; Chthoniobacterales; DA101 soil group; uncultured bacterium; uncultured bacterium
JQ473172.1.1384	1	0	Bacteria; Fusobacteria; Fusobacteriia; Fusobacteriales; Fusobacteriaceae; Fusobacterium
EU160570.1.1285	1	0	Bacteria; Proteobacteria; Alphaproteobacteria; Rhizobiales; Bradyrhizobiaceae; Bradyrhizobium
AF353164.1.1460	1	0	Bacteria; Proteobacteria; Betaproteobacteria; Nitrosomonadales; Nitrosomonadaceae; Nitrosomonas
JF222508.1.1308	1	0	Bacteria; Proteobacteria; Alphaproteobacteria; Rhizobiales; Bradyrhizobiaceae; Rhodopseudomonas; uncultured bacterium
EF018626.1.1335	1	0	Bacteria; Proteobacteria; Alphaproteobacteria; Rhizobiales; Xanthobacteraceae
EU240423.1.1377	1	0	Bacteria; Firmicutes; Bacilli; Bacillales; Bacillaceae; Bacillus
FJ192991.1.1440	1	0	Bacteria; Proteobacteria; Alphaproteobacteria; Rhizobiales; Bradyrhizobiaceae; Bradyrhizobium
JX098312.1.1392	1	0	Bacteria; Actinobacteria; Actinobacteria; Pseudonocardiales; Pseudonocardiaceae; Pseudonocardia
DQ647065.1.1491	1	0	Bacteria; Firmicutes; Bacilli; Lactobacillales; Carnobacteriaceae; Granulicatella; uncultured bacterium
CTAY01000057.66.1578	1	0	Bacteria; Proteobacteria; Gammaproteobacteria; Enterobacteriales; Enterobacteriaceae; Enterobacter
LN560150.1.1316	1	0	Bacteria; Proteobacteria; Alphaproteobacteria; Sphingomonadales; Sphingomonadaceae; Novosphingobium; uncultured bacterium
HJ352577.1.1402	1	0	Bacteria; Proteobacteria; Alphaproteobacteria; Rhodospirillales; Acetobacteraceae; uncultured
CU922151.1.1347	1	0	Bacteria; Proteobacteria; Betaproteobacteria; Burkholderiales; Comamonadaceae; Brachymonas; uncultured bacterium
JQ062691.1.1505	1	0	Bacteria; Planctomycetes; Planctomycetacia; Planctomycetales; Planctomycetaceae; Bythopirellula
AB630603.1.1449	1	0	Bacteria; Planctomycetes; Planctomycetacia; Planctomycetales; Planctomycetaceae; uncultured; uncultured bacterium
AB195984.1.1288	1	0	Bacteria; Proteobacteria; Alphaproteobacteria; Rhizobiales; Bradyrhizobiaceae; Bradyrhizobium
EU289426.1.1445	1	0	Bacteria; Proteobacteria; Alphaproteobacteria; Rhizobiales; Rhizobiaceae; Rhizobium
DQ813872.1.1431	1	0	Bacteria; Proteobacteria; Alphaproteobacteria; Rhizobiales; Rhizobiaceae; Shinella; uncultured bacterium
AY963458.1.1411	1	0	Bacteria; Proteobacteria; Alphaproteobacteria; Rhizobiales; Bradyrhizobiaceae; Bradyrhizobium
JX079437.1.1476	1	0	Bacteria; Proteobacteria; Alphaproteobacteria; Rhizobiales; Phyllobacteriaceae; Mesorhizobium
KJ452203.1.1213	1	0	Bacteria; Actinobacteria; Actinobacteria; Pseudonocardiales; Pseudonocardiaceae; Pseudonocardia
HQ863977.1.1515	1	0	Bacteria; Actinobacteria; Thermoleophilia; Solirubrobacterales; 288-2; uncultured bacterium; uncultured bacterium
JQ684175.1.1417	1	0	Bacteria; Proteobacteria; Alphaproteobacteria; Rhizobiales; Xanthobacteraceae
KC137125.1.1427	1	0	Bacteria; Proteobacteria; Alphaproteobacteria; Rhizobiales; 1174-901-12; uncultured bacterium; uncultured bacterium
JQ769915.1.1450	1	0	Bacteria; Proteobacteria; Alphaproteobacteria; Rhizobiales; Hyphomicrobiaceae; Rhodoplanes; uncultured bacterium
HQ113207.1.1406	1	0	Bacteria; Proteobacteria; Alphaproteobacteria; Rhizobiales; Phyllobacteriaceae; Aminobacter
AY921778.1.1344	1	0	Bacteria; Proteobacteria; Alphaproteobacteria; Rhizobiales; Hyphomicrobiaceae; Rhodoplanes
DQ855276.1.1474	1	0	Bacteria; Proteobacteria; Alphaproteobacteria; Rhizobiales; Rhizobiaceae; Rhizobium; uncultured bacterium
AM930265.1.1398	1	0	Bacteria; Proteobacteria; Alphaproteobacteria; Rhizobiales; Bradyrhizobiaceae; Rhodopseudomonas; uncultured bacterium
EF516896.1.1467	1	0	Bacteria; Actinobacteria; Thermoleophilia; Solirubrobacterales; FCPU744; uncultured bacterium; uncultured bacterium
EU289482.1.1446	1	0	Bacteria; Proteobacteria; Alphaproteobacteria; Rhizobiales; Aurantimonadaceae; Aureimonas; uncultured bacterium
GQ116303.1.1337	1	0	Bacteria; Actinobacteria; Actinobacteria; Propionibacteriales; Nocardioidaceae; Marmoricola
JF166511.1.1304	1	0	Bacteria; Proteobacteria; Alphaproteobacteria; Rhizobiales; Beijerinckiaceae; uncultured; uncultured bacterium
JN002789.1.1405	1	0	Bacteria; Planctomycetes; Planctomycetacia; Planctomycetales; Planctomycetaceae; Pir4 lineage
GQ500783.1.1431	1	0	Bacteria; Proteobacteria; Alphaproteobacteria; Rhizobiales; Hyphomicrobiaceae; Pedomicrobium; uncultured bacterium
EF604003.1.1487	1	0	Bacteria; Proteobacteria; Gammaproteobacteria; Enterobacteriales; Enterobacteriaceae; Salmonella
HM129076.1.1453	1	0	Bacteria; Proteobacteria; Betaproteobacteria; Burkholderiales; Comamonadaceae; uncultured; uncultured bacterium
EU289491.1.1484	1	0	Bacteria; Actinobacteria; Actinobacteria; Frankiales; Frankiaceae; Jatrophihabitans; uncultured bacterium
LG045570.1.1421	1	0	Bacteria; Proteobacteria; Alphaproteobacteria; Sphingomonadales; Sphingomonadaceae; Sphingomonas
FJ895036.1.1350	1	0	Bacteria; Proteobacteria; Betaproteobacteria; Burkholderiales; Comamonadaceae; Pelomonas
FN421562.1.1366	1	0	Bacteria; Proteobacteria; Alphaproteobacteria; Rhizobiales; Phyllobacteriaceae; Aminobacter
GQ339892.1.1454	1	0	Bacteria; Actinobacteria; Actinobacteria; Propionibacteriales; Nocardioidaceae; Marmoricola
EU132772.1.1363	1	0	Bacteria; Actinobacteria; Thermoleophilia; Solirubrobacterales; Elev-16S-1332; uncultured bacterium; uncultured bacterium
HM261636.1.1343	1	0	Bacteria; Planctomycetes; Planctomycetacia; Planctomycetales; Planctomycetaceae; uncultured; uncultured bacterium
GQ374919.1.1388	1	0	Bacteria; Bacteroidetes; Cytophagia; Cytophagales; Cytophagaceae; Flectobacillus
GQ246680.1.1434	1	0	Bacteria; Actinobacteria; Actinobacteria; Corynebacteriales; Dietziaceae; Dietzia
EF659430.1.1485	1	0	Bacteria; Proteobacteria; Alphaproteobacteria; Rhizobiales; Phyllobacteriaceae; Mesorhizobium
KC554582.1.1538	1	0	Bacteria; Actinobacteria; Thermoleophilia; Solirubrobacterales; Elev-16S-1332; uncultured bacterium; uncultured bacterium
JX575671.1.1466	1	0	Bacteria; Actinobacteria; Thermoleophilia; Solirubrobacterales; 0319-6M6; uncultured bacterium; uncultured bacterium
FJ625329.1.1454	1	0	Bacteria; Proteobacteria; Alphaproteobacteria; Rhodospirillales; Acetobacteraceae; uncultured; uncultured bacterium
JQ187980.1.1365	1	0	Bacteria; Proteobacteria; Betaproteobacteria; Burkholderiales; Alcaligenaceae; uncultured; uncultured bacterium
EF442993.1.1422	1	0	Bacteria; Proteobacteria; Deltaproteobacteria; Desulfobacterales; Desulfobulbaceae; Desulfobulbus
AB200974.1.1447	1	0	Bacteria; Proteobacteria; Alphaproteobacteria; Rhizobiales; Bradyrhizobiaceae; Nitrobacter; Nitrobacter winogradskyi
JF222415.1.1303	1	0	Bacteria; Proteobacteria; Alphaproteobacteria; Rhizobiales; Methylobacteriaceae; Methylobacterium; uncultured bacterium
JQ428449.1.1493	1	0	Bacteria; Proteobacteria; Gammaproteobacteria; Xanthomonadales; Xanthomonadaceae; Luteimonas; uncultured bacterium
EU867314.1.1322	1	0	Bacteria; Proteobacteria; Alphaproteobacteria; Rhizobiales; Phyllobacteriaceae; Mesorhizobium
GU179685.1.1343	1	0	Bacteria; Proteobacteria; Alphaproteobacteria; Rhodospirillales; Rhodospirillales Incertae Sedis; Reyranella; uncultured alpha proteobacterium
AF423291.1.1411	1	0	Bacteria; Proteobacteria; Alphaproteobacteria; Sphingomonadales; Sphingomonadaceae; Sphingomonas
FJ592862.1.1402	1	0	Bacteria; Actinobacteria; Thermoleophilia; Solirubrobacterales; 0319-6M6; uncultured bacterium; uncultured bacterium
JF145554.1.1344	1	0	Bacteria; Planctomycetes; Planctomycetacia; Planctomycetales; Planctomycetaceae; Singulisphaera; uncultured bacterium
FJ713810.1.1449	1	0	Bacteria; Bacteroidetes; Flavobacteriia; Flavobacteriales; Flavobacteriaceae; Soonwooa
HQ166112.1.1436	1	0	Bacteria; Proteobacteria; Betaproteobacteria; Burkholderiales; Burkholderiaceae; Cupriavidus
GQ129910.1.1484	1	0	Bacteria; Proteobacteria; Gammaproteobacteria; Xanthomonadales; Xanthomonadaceae; uncultured; uncultured bacterium
JX489981.1.1484	1	0	Bacteria; Bacteroidetes; Sphingobacteriia; Sphingobacteriales; Chitinophagaceae; uncultured
EU440960.1.1247	1	0	Bacteria; Proteobacteria; Alphaproteobacteria; E6aD10
KF408400.1.1260	1	0	Bacteria; Proteobacteria; Alphaproteobacteria; Rhizobiales; Bradyrhizobiaceae; Bradyrhizobium
KM243752.1.1453	1	0	Bacteria; Proteobacteria; Alphaproteobacteria; Rhizobiales
FJ393114.1.1513	1	0	Bacteria; Proteobacteria; Deltaproteobacteria; Desulfovibrionales; Desulfovibrionaceae; Desulfovibrio; uncultured bacterium
HQ118984.1.1488	1	0	Bacteria; Planctomycetes; Planctomycetacia; Planctomycetales; Planctomycetaceae; uncultured
FJ796421.1.1438	1	0	Bacteria; Actinobacteria; Actinobacteria; Corynebacteriales; Mycobacteriaceae; Mycobacterium
HQ220039.1.1433	1	0	Bacteria; Actinobacteria; Actinobacteria; Pseudonocardiales; Pseudonocardiaceae; Pseudonocardia
EF433461.1.1361	1	0	Bacteria; Proteobacteria; Alphaproteobacteria; Rhizobiales; Hyphomicrobiaceae; Devosia; uncultured bacterium
EU665114.1.1465	1	0	Bacteria; Proteobacteria; Deltaproteobacteria; Myxococcales; Haliangiaceae; Haliangium; uncultured Myxococcales bacterium
HM248764.1.1337	1	0	Bacteria; Actinobacteria; Actinobacteria; Propionibacteriales; Nocardioidaceae; Nocardioides; uncultured bacterium
AJ581617.1.1391	1	0	Bacteria; Proteobacteria; Alphaproteobacteria; Rhizobiales; Xanthobacteraceae; Pseudolabrys; uncultured bacterium
HQ730964.1.1495	1	0	Bacteria; Proteobacteria; Betaproteobacteria; Burkholderiales; Burkholderiaceae; Burkholderia-Paraburkholderia
EF516331.1.1475	1	0	Bacteria; Acidobacteria; Subgroup 6; uncultured Acidobacteria bacterium; uncultured Acidobacteria bacterium; uncultured Acidobacteria bacterium; uncultured Acidobacteria bacterium
AF423273.1.1442	1	0	Bacteria; Actinobacteria; Actinobacteria; Propionibacteriales; Nocardioidaceae; Nocardioides
EF667922.1.1493	1	0	Bacteria; Proteobacteria; Betaproteobacteria; Burkholderiales; Comamonadaceae
KC503914.1.1455	1	0	Bacteria; Proteobacteria; Gammaproteobacteria; Xanthomonadales; Xanthomonadaceae; Stenotrophomonas; Stenotrophomonas maltophilia
HM277613.1.1361	1	0	Bacteria; Bacteroidetes; Sphingobacteriia; Sphingobacteriales; Chitinophagaceae; Terrimonas
EU863845.1.1417	1	0	Bacteria; Actinobacteria; Actinobacteria; Propionibacteriales; Nocardioidaceae; Nocardioides
AF226615.1.1263	1	0	Bacteria; Actinobacteria; Actinobacteria; Micrococcales; Dermatophilaceae; uncultured; uncultured bacterium
JN244985.1.1389	1	0	Bacteria; Proteobacteria; Alphaproteobacteria; Sphingomonadales; Erythrobacteraceae; Erythrobacter; uncultured bacterium
HM438397.1.1441	1	0	Bacteria; Proteobacteria; Alphaproteobacteria; Sphingomonadales; Sphingomonadaceae; Sphingomonas
EU570618.1.1454	1	0	Bacteria; Actinobacteria; Actinobacteria; Streptomycetales; Streptomycetaceae; Streptomyces
JF072536.1.1340	1	0	Bacteria; Actinobacteria; Actinobacteria; Corynebacteriales; Corynebacteriaceae; Corynebacterium 1; uncultured bacterium
JQ806737.1.1328	1	0	Bacteria; Actinobacteria; Actinobacteria; Propionibacteriales; Nocardioidaceae; Nocardioides; uncultured bacterium
FM875568.1.1504	1	0	Bacteria; Firmicutes; Bacilli; Lactobacillales; Carnobacteriaceae; Atopococcus; uncultured bacterium
GQ262926.1.1429	1	0	Bacteria; Proteobacteria; Alphaproteobacteria; Rhizobiales; Xanthobacteraceae; Variibacter; uncultured bacterium
FN550142.1.1476	1	0	Bacteria; Actinobacteria; Actinobacteria; Micromonosporales; Micromonosporaceae; Catellatospora
DQ532296.1.1450	1	0	Bacteria; Proteobacteria; Alphaproteobacteria; Sphingomonadales; Erythrobacteraceae; Erythrobacter; uncultured bacterium
HM320870.1.1304	1	0	Bacteria; Proteobacteria; Alphaproteobacteria; Sphingomonadales; Sphingomonadaceae; Sandaracinobacter
FJ479130.1.1449	1	0	Bacteria; Proteobacteria; Alphaproteobacteria; Rhizobiales; Rhodobiaceae; uncultured; uncultured bacterium
AM935647.1.1353	1	0	Bacteria; Planctomycetes; Planctomycetacia; Planctomycetales; Planctomycetaceae; Pir4 lineage; uncultured bacterium
EU135520.1.1257	1	0	Bacteria; Verrucomicrobia; Spartobacteria; Chthoniobacterales; Xiphinematobacteraceae; Candidatus Xiphinematobacter; uncultured bacterium
EF019045.1.1381	1	0	Bacteria; Acidobacteria; Subgroup 6; uncultured bacterium; uncultured bacterium; uncultured bacterium; uncultured bacterium
EU881328.1.1511	1	0	Bacteria; Proteobacteria; Gammaproteobacteria; Legionellales; Coxiellaceae; Aquicella; uncultured bacterium
KF494607.1.1452	1	0	Bacteria; Proteobacteria; Alphaproteobacteria; Rhizobiales; Xanthobacteraceae; Variibacter; uncultured bacterium
HM246751.1.1282	1	0	Bacteria; Proteobacteria; Alphaproteobacteria; Rhodobacterales; Rhodobacteraceae; Paracoccus
EF125937.1.1468	1	0	Bacteria; Acidobacteria; Solibacteres; Solibacterales; Solibacteraceae (Subgroup 3); Candidatus Solibacter
KF079405.1.1306	1	0	Bacteria; Proteobacteria; Alphaproteobacteria; Sphingomonadales; Sphingomonadaceae; Sphingomonas; uncultured bacterium
KF746342.1.1342	1	0	Bacteria; Actinobacteria; Actinobacteria; Pseudonocardiales; Pseudonocardiaceae; Pseudonocardia
FR695487.1.1348	1	0	Bacteria; Actinobacteria; Actinobacteria; Pseudonocardiales; Pseudonocardiaceae; Pseudonocardia; uncultured bacterium
GU444090.1.1445	1	0	Bacteria; Proteobacteria; Alphaproteobacteria; Sphingomonadales; Erythrobacteraceae; Altererythrobacter; uncultured bacterium
AB858562.1.1404	1	0	Bacteria; Planctomycetes; Planctomycetacia; Planctomycetales; Planctomycetaceae; Pir4 lineage; uncultured bacterium
GU940854.1.1352	1	0	Bacteria; Proteobacteria; Alphaproteobacteria; Rhizobiales; Beijerinckiaceae
JQ212593.1.1341	1	0	Bacteria; Actinobacteria; Actinobacteria; Kineosporiales; Kineosporiaceae
KF467528.1.1503	1	0	Bacteria; Planctomycetes; Planctomycetacia; Planctomycetales; Planctomycetaceae; Isosphaera; uncultured bacterium
KC554999.1.1523	1	0	Bacteria; Actinobacteria; Thermoleophilia; Solirubrobacterales; TM146; uncultured bacterium; uncultured bacterium
EF511181.1.1499	1	0	Bacteria; Proteobacteria; Gammaproteobacteria; Pasteurellales; Pasteurellaceae; Haemophilus; uncultured bacterium
JN003115.1.1265	1	0	Bacteria; Proteobacteria; Alphaproteobacteria; Rhizobiales; Hyphomicrobiaceae; Rhodomicrobium; uncultured bacterium
EF019382.1.1332	1	0	Bacteria; Chloroflexi; TK10; uncultured bacterium; uncultured bacterium; uncultured bacterium; uncultured bacterium
AB299578.1.1461	1	0	Bacteria; Proteobacteria; Betaproteobacteria; Burkholderiales; Burkholderiaceae; Burkholderia-Paraburkholderia
KF064779.1.1349	1	0	Bacteria; Proteobacteria; Betaproteobacteria; Burkholderiales; Comamonadaceae
KF003167.1.1421	1	0	Bacteria; Proteobacteria; Alphaproteobacteria; Rhodobacterales; Rhodobacteraceae; Paracoccus; uncultured bacterium
AM114522.1.1441	1	0	Bacteria; Proteobacteria; Alphaproteobacteria; Rhizobiales; Bradyrhizobiaceae; Bradyrhizobium
LN570344.1.1317	1	0	Bacteria; Proteobacteria; Alphaproteobacteria; Rhizobiales; Phyllobacteriaceae; Mesorhizobium; uncultured bacterium
FM209068.1.1380	1	0	Bacteria; Actinobacteria; Actinobacteria; Corynebacteriales; Mycobacteriaceae; Mycobacterium; uncultured bacterium
FJ976536.1.1372	1	0	Bacteria; Actinobacteria; Actinobacteria; Micrococcales; Microbacteriaceae; Curtobacterium
AB175370.1.1457	1	0	Bacteria; Bacteroidetes; Sphingobacteriia; Sphingobacteriales; Sphingobacteriaceae; Sphingobacterium
FQ659602.2.1312	1	0	Bacteria; Proteobacteria; Alphaproteobacteria; Rhodospirillales; Acetobacteraceae
EU652478.1.1374	1	0	Bacteria; Proteobacteria; Alphaproteobacteria; Rhodobacterales; Rhodobacteraceae; Rhodobacter
JN896612.1.1485	1	0	Bacteria; Actinobacteria; Actinobacteria; Corynebacteriales; Nocardiaceae; Nocardia
JF428998.1.1459	1	0	Bacteria; Proteobacteria; Alphaproteobacteria; Rhodospirillales; Acetobacteraceae; uncultured; uncultured bacterium
GQ009748.1.1307	1	0	Bacteria; Proteobacteria; Alphaproteobacteria; Rhizobiales; Hyphomicrobiaceae; Pelagibacterium; uncultured bacterium
FJ644573.1.1358	1	0	Bacteria; Proteobacteria; Gammaproteobacteria; Enterobacteriales; Enterobacteriaceae
KM250927.1.1410	1	0	Bacteria; Proteobacteria; Alphaproteobacteria; Rhizobiales
FJ825787.1.1472	1	0	Bacteria; Actinobacteria; Actinobacteria; Corynebacteriales; Mycobacteriaceae; Mycobacterium
FJ711208.1.1428	1	0	Bacteria; Proteobacteria; Alphaproteobacteria; Rhizobiales; Bradyrhizobiaceae; uncultured
JF175646.1.1307	1	0	Bacteria; Proteobacteria; Alphaproteobacteria; Rhizobiales; Beijerinckiaceae; uncultured; uncultured bacterium
EF111232.1.1272	1	0	Bacteria; Bacteroidetes; Sphingobacteriia; Sphingobacteriales; Sphingobacteriaceae; Sphingobacterium; uncultured bacterium
LN562179.1.1380	1	0	Bacteria; Proteobacteria; Gammaproteobacteria; Xanthomonadales; Xanthomonadaceae; Luteimonas; uncultured bacterium
JF183161.1.1360	1	0	Bacteria; Verrucomicrobia; Verrucomicrobiae; Verrucomicrobiales; Verrucomicrobiaceae; Luteolibacter; uncultured bacterium
JQ975872.1.1501	1	0	Bacteria; Proteobacteria; Gammaproteobacteria; Xanthomonadales; Xanthomonadaceae; Stenotrophomonas
EU133868.1.1240	1	0	Bacteria; Proteobacteria; Betaproteobacteria; Nitrosomonadales; Nitrosomonadaceae; uncultured; uncultured bacterium
CP011597.3275451.3277004	1	0	Bacteria; Proteobacteria; Gammaproteobacteria; Enterobacteriales; Enterobacteriaceae
HE646320.1.1514	1	0	Bacteria; Planctomycetes; Planctomycetacia; Planctomycetales; Planctomycetaceae; Pir4 lineage; uncultured bacterium
EF516482.1.1405	1	0	Bacteria; Proteobacteria; Alphaproteobacteria; Rhizobiales; Xanthobacteraceae; Variibacter
KM374762.1.1392	1	0	Bacteria; Proteobacteria; Gammaproteobacteria; Xanthomonadales; Xanthomonadaceae; Luteimonas
GQ010467.1.1351	1	0	Bacteria; Proteobacteria; Betaproteobacteria; Burkholderiales; Oxalobacteraceae
KP687094.1.1414	1	0	Bacteria; Proteobacteria; Alphaproteobacteria; Rhizobiales; Hyphomicrobiaceae; Rhodoplanes
HQ218669.1.1472	1	0	Bacteria; Planctomycetes; Planctomycetacia; Planctomycetales; Planctomycetaceae; Singulisphaera
EU741129.1.1499	1	0	Bacteria; Actinobacteria; Actinobacteria; Streptosporangiales; Nocardiopsaceae; Nocardiopsis
JF703298.1.1440	1	0	Bacteria; Proteobacteria; Betaproteobacteria; Burkholderiales; Comamonadaceae
HE573916.1.1560	1	0	Bacteria; Firmicutes; Bacilli; Lactobacillales; Lactobacillaceae; Lactobacillus; Lactobacillus amylophilus
KJ808160.1.1494	1	0	Bacteria; Proteobacteria; Betaproteobacteria; Burkholderiales; Comamonadaceae; Ottowia; uncultured bacterium
GU172184.1.1495	1	0	Bacteria; Planctomycetes; Planctomycetacia; Planctomycetales; Planctomycetaceae; Isosphaera
JF110307.1.1358	1	0	Bacteria; Proteobacteria; Gammaproteobacteria; Pseudomonadales; Moraxellaceae; Acinetobacter; uncultured bacterium
JN868836.1.1479	1	0	Bacteria; Proteobacteria; Alphaproteobacteria; Sphingomonadales; Erythrobacteraceae; Erythrobacter; uncultured bacterium
EU104323.1.1406	1	0	Bacteria; Proteobacteria; Alphaproteobacteria; Rhodobacterales; Rhodobacteraceae; uncultured
KJ123724.1.1474	1	0	Bacteria; Actinobacteria; Actinobacteria; Micrococcales; Intrasporangiaceae; Knoellia
KP888572.1.1405	1	0	Bacteria; Actinobacteria; Actinobacteria; Corynebacteriales; Tsukamurellaceae; Tsukamurella
EF019027.1.1242	1	0	Bacteria; Proteobacteria; Gammaproteobacteria; Xanthomonadales; Xanthomonadales Incertae Sedis; Acidibacter
DQ404189.1.1399	1	0	Bacteria; Proteobacteria; Alphaproteobacteria; Rhizobiales; Methylocystaceae; Hansschlegelia; Hansschlegelia plantiphila
AB539992.1.1379	1	0	Bacteria; Proteobacteria; Betaproteobacteria; Burkholderiales; Comamonadaceae; uncultured
AB546285.1.1424	1	0	Bacteria; Actinobacteria; Actinobacteria; Micromonosporales; Micromonosporaceae; Actinoplanes
EU434391.1.1460	1	0	Bacteria; Proteobacteria; Betaproteobacteria; Burkholderiales; Comamonadaceae; Brachymonas; uncultured bacterium
DQ803355.1.1404	1	0	Bacteria; Proteobacteria; Gammaproteobacteria; Aeromonadales; Aeromonadaceae; Aeromonas; Aeromonas veronii
KF730281.1.1416	1	0	Bacteria; Proteobacteria; Alphaproteobacteria; Rhodospirillales; Acetobacteraceae; uncultured
EU104268.1.1443	1	0	Bacteria; Actinobacteria; Actinobacteria; Corynebacteriales; Nocardiaceae; Gordonia
GU455290.1.1451	1	0	Bacteria; Proteobacteria; Alphaproteobacteria; Rhizobiales; MNG7; uncultured bacterium; uncultured bacterium
EF018604.1.1405	1	0	Bacteria; Actinobacteria; Acidimicrobiia; Acidimicrobiales; uncultured
FR669237.1.1483	1	0	Bacteria; Proteobacteria; Deltaproteobacteria; Desulfovibrionales; Desulfovibrionaceae; Desulfovibrio; uncultured bacterium
AR147422.1.1420	1	0	Bacteria; Nitrospirae; Nitrospira; Nitrospirales; Nitrospiraceae; Nitrospira
KU052682.1.1465	1	0	Bacteria; Proteobacteria; Betaproteobacteria; Burkholderiales; Alcaligenaceae
AY960776.1.1361	1	0	Bacteria; Verrucomicrobia; Spartobacteria; Chthoniobacterales; Chthoniobacteraceae; Chthoniobacter
JN205303.1.1475	1	0	Bacteria; Actinobacteria; Actinobacteria; Micrococcales; Brevibacteriaceae; Spelaeicoccus
FQ660468.1.1341	1	0	Bacteria; Planctomycetes; Planctomycetacia; Planctomycetales; Planctomycetaceae; Pir4 lineage
AB004764.1.1453	1	0	Bacteria; Firmicutes; Bacilli; Bacillales; Staphylococcaceae; Staphylococcus
JF129711.1.1368	1	0	Bacteria; Actinobacteria; Actinobacteria; Corynebacteriales; Corynebacteriaceae; Corynebacterium; uncultured bacterium
EU429484.1.1445	1	0	Bacteria; Proteobacteria; Alphaproteobacteria; Rhizobiales; Xanthobacteraceae; Variibacter; uncultured bacterium
JF186623.1.1366	1	0	Bacteria; Actinobacteria; Thermoleophilia; Solirubrobacterales; 288-2; uncultured bacterium; uncultured bacterium
FJ687965.1.1244	1	0	Bacteria; Proteobacteria; Alphaproteobacteria; Rhizobiales; Bradyrhizobiaceae; Bradyrhizobium
CU925751.2.1310	1	0	Bacteria; Proteobacteria; Alphaproteobacteria; Rhizobiales; Xanthobacteraceae; Variibacter
DQ815272.1.1375	1	0	Bacteria; Proteobacteria; Alphaproteobacteria; Rhodobacterales; Rhodobacteraceae; Rhodobacter
AY913599.1.1266	1	0	Bacteria; Proteobacteria; Alphaproteobacteria; Rhizobiales; Xanthobacteraceae; Variibacter; uncultured bacterium
HM333054.1.1352	1	0	Bacteria; Bacteroidetes; Sphingobacteriia; Sphingobacteriales; Sphingobacteriaceae; Mucilaginibacter
HM329638.1.1306	1	0	Bacteria; Proteobacteria; Alphaproteobacteria; Rhizobiales
CXWJ01011239.22523.23935	1	0	Bacteria; Planctomycetes; Planctomycetacia; Planctomycetales; Planctomycetaceae; Pir4 lineage; uncultured bacterium
EF179810.1.1492	1	0	Bacteria; Proteobacteria; Gammaproteobacteria; Enterobacteriales; Enterobacteriaceae; Buttiauxella
KC758873.1.1395	1	0	Bacteria; Actinobacteria; Actinobacteria; Corynebacteriales; Mycobacteriaceae; Mycobacterium
JN578784.1.1367	1	0	Bacteria; Proteobacteria; Alphaproteobacteria; Rhizobiales; Bradyrhizobiaceae; Bradyrhizobium
EU460656.1.1362	1	0	Bacteria; Firmicutes; Clostridia; Clostridiales; Peptostreptococcaceae; Paeniclostridium; Paeniclostridium sordellii
LN567205.1.1313	1	0	Bacteria; Proteobacteria; Alphaproteobacteria; Rhizobiales; Phyllobacteriaceae; Mesorhizobium; uncultured bacterium
HQ121087.1.1522	1	0	Bacteria; Proteobacteria; Betaproteobacteria; Burkholderiales; Comamonadaceae; Variovorax
JF211107.1.1341	1	0	Bacteria; Actinobacteria; Actinobacteria; Micrococcales; Micrococcaceae; Micrococcus; Micrococcus luteus
HQ118621.1.1470	1	0	Bacteria; Verrucomicrobia; Spartobacteria; Chthoniobacterales; DA101 soil group; uncultured bacterium; uncultured bacterium
JX523883.1.1249	1	0	Bacteria; Verrucomicrobia; Opitutae; Opitutales; Opitutaceae; Opitutus; uncultured bacterium
LN570454.1.1322	1	0	Bacteria; Proteobacteria; Alphaproteobacteria; Sphingomonadales; Sphingomonadaceae
JX521039.1.1534	1	0	Bacteria; Proteobacteria; Deltaproteobacteria; Myxococcales; Polyangiaceae; Aetherobacter; uncultured bacterium
KF876892.1.1425	1	0	Bacteria; Actinobacteria; Actinobacteria; Micrococcales; Microbacteriaceae; Curtobacterium
DQ366003.1.1432	1	0	Bacteria; Actinobacteria; Actinobacteria; Kineosporiales; Kineosporiaceae; Quadrisphaera
BAWF01000105.5.1528	1	0	Bacteria; Actinobacteria; Actinobacteria; Corynebacteriales; Nocardiaceae; Rhodococcus
JN375586.1.1450	1	0	Bacteria; Proteobacteria; Alphaproteobacteria; Rhizobiales; Bradyrhizobiaceae; Bradyrhizobium
KF912967.1.1469	1	0	Bacteria; Proteobacteria; Deltaproteobacteria; Bdellovibrionales; Bdellovibrionaceae; Bdellovibrio; uncultured bacterium
KU571546.1.1473	1	0	Bacteria; Proteobacteria; Gammaproteobacteria; Pseudomonadales; Moraxellaceae; Acinetobacter
KF066650.1.1341	1	0	Bacteria; Actinobacteria; Actinobacteria; Corynebacteriales; Nocardiaceae; Gordonia; uncultured bacterium
FJ849528.1.1407	1	0	Bacteria; Proteobacteria; Alphaproteobacteria; Rhizobiales; Rhizobiaceae
KC853191.1.1434	1	0	Bacteria; Bacteroidetes; Sphingobacteriia; Sphingobacteriales; Chitinophagaceae; Chitinophaga
FJ558360.1.1408	1	0	Bacteria; Firmicutes; Bacilli; Lactobacillales; Carnobacteriaceae; Granulicatella; uncultured bacterium
EF674852.1.1479	1	0	Bacteria; Proteobacteria; Gammaproteobacteria; Oceanospirillales; Halomonadaceae; Halomonas
EF444750.1.1231	1	0	Bacteria; Proteobacteria; Betaproteobacteria; Burkholderiales; Comamonadaceae; Acidovorax
DQ436455.1.1451	1	0	Bacteria; Proteobacteria; Betaproteobacteria; Burkholderiales; Comamonadaceae
KM089833.1.1477	1	0	Bacteria; Bacteroidetes; Flavobacteriia; Flavobacteriales; Flavobacteriaceae; Flavobacterium; uncultured bacterium
HQ119538.1.1461	1	0	Bacteria; Proteobacteria; Alphaproteobacteria; Rhizobiales; Rhizobiales Incertae Sedis; Nordella; uncultured bacterium
JN032396.1.1396	1	0	Bacteria; Bacteroidetes; Sphingobacteriia; Sphingobacteriales; Sphingobacteriaceae; Sphingobacterium; uncultured bacterium
CU923555.1.1349	1	0	Bacteria; Proteobacteria; Betaproteobacteria; Burkholderiales; Comamonadaceae; Brachymonas; uncultured bacterium
EU135053.1.1504	1	0	Bacteria; Planctomycetes; Planctomycetacia; Planctomycetales; Planctomycetaceae; Pir4 lineage; uncultured bacterium
DQ917258.1.1421	1	0	Bacteria; Proteobacteria; Betaproteobacteria; Burkholderiales; Burkholderiaceae; Burkholderia-Paraburkholderia
EF015884.1.1472	1	0	Bacteria; Proteobacteria; Betaproteobacteria; Burkholderiales; Comamonadaceae; Comamonas
KM251034.1.1450	1	0	Bacteria; Planctomycetes; Planctomycetacia; Planctomycetales; Planctomycetaceae; uncultured; uncultured bacterium
KF999706.1.1405	1	0	Bacteria; Actinobacteria; Actinobacteria; Micrococcales; Intrasporangiaceae; Phycicoccus
EF019302.1.1385	1	0	Bacteria; Bacteroidetes; Sphingobacteriia; Sphingobacteriales; Chitinophagaceae; uncultured
EU202895.1.1391	1	0	Bacteria; Proteobacteria; Alphaproteobacteria; Sphingomonadales; Sphingomonadaceae; Sphingomonas; uncultured Sphingomonas sp.
FJ466222.1.1413	1	0	Bacteria; Planctomycetes; Planctomycetacia; Planctomycetales; Planctomycetaceae; uncultured; uncultured bacterium
LN561314.1.1370	1	0	Bacteria; Actinobacteria; Actinobacteria; Micrococcales; Bogoriellaceae; Georgenia
HM270847.1.1338	1	0	Bacteria; Actinobacteria; Actinobacteria; Propionibacteriales; Nocardioidaceae; Nocardioides; uncultured bacterium
GQ001578.1.1319	1	0	Bacteria; Chloroflexi; Thermomicrobia; JG30-KF-CM45; uncultured bacterium; uncultured bacterium; uncultured bacterium
EU375215.1.1208	1	0	Bacteria; Actinobacteria; Actinobacteria; Propionibacteriales; Nocardioidaceae; Aeromicrobium
KJ191971.1.1451	1	0	Bacteria; Proteobacteria; Alphaproteobacteria; Rhizobiales; Xanthobacteraceae; uncultured
HQ119613.1.1480	1	0	Bacteria; Planctomycetes; Planctomycetacia; Planctomycetales; Planctomycetaceae; Singulisphaera; uncultured bacterium
FJ807423.1.1332	1	0	Bacteria; Proteobacteria; Alphaproteobacteria; Rhizobiales; Bradyrhizobiaceae; Bradyrhizobium
JX067685.1.1504	1	0	Bacteria; Proteobacteria; Gammaproteobacteria; Enterobacteriales; Enterobacteriaceae
JF231027.1.1336	1	0	Bacteria; Actinobacteria; Actinobacteria; Propionibacteriales; Nocardioidaceae; Nocardioides; uncultured bacterium
HQ592596.1.1451	1	0	Bacteria; Proteobacteria; Alphaproteobacteria; Rhodospirillales; Rhodospirillales Incertae Sedis; Reyranella; uncultured bacterium
FJ228315.1.1483	1	0	Bacteria; Planctomycetes; Planctomycetacia; Planctomycetales; Planctomycetaceae; Isosphaera
HM296991.1.1354	1	0	Bacteria; Proteobacteria; Betaproteobacteria; Burkholderiales; Comamonadaceae; Comamonas; uncultured bacterium
JF012340.1.1342	1	0	Bacteria; Actinobacteria; Actinobacteria; Corynebacteriales; Nocardiaceae; Gordonia; uncultured bacterium
JX174232.1.1453	1	0	Bacteria; Proteobacteria; Gammaproteobacteria; Enterobacteriales; Enterobacteriaceae; Salmonella
FN421585.1.1365	1	0	Bacteria; Proteobacteria; Alphaproteobacteria; Sphingomonadales; Sphingomonadaceae; Sphingomonas
KC331595.1.1503	1	0	Bacteria; Verrucomicrobia; Spartobacteria; Chthoniobacterales; Chthoniobacteraceae; Chthoniobacter
KP751409.1.1394	1	0	Bacteria; Proteobacteria; Alphaproteobacteria; Rhizobiales; Phyllobacteriaceae; Aquamicrobium
JF178115.1.1366	1	0	Bacteria; Actinobacteria; Thermoleophilia; Solirubrobacterales; Elev-16S-1332
KJ191887.1.1452	1	0	Bacteria; Proteobacteria; Alphaproteobacteria; Sphingomonadales; Sphingomonadaceae; Novosphingobium; uncultured bacterium
FN386702.1.1424	1	0	Bacteria; Actinobacteria; Actinobacteria; Propionibacteriales; Nocardioidaceae; Nocardioides
EF157121.1.1409	1	0	Bacteria; Proteobacteria; Alphaproteobacteria; Sphingomonadales; Sphingomonadaceae; Sandaracinobacter; uncultured bacterium
HM331047.1.1367	1	0	Bacteria; Actinobacteria; Thermoleophilia; Solirubrobacterales; Solirubrobacteraceae; Solirubrobacter; uncultured bacterium
KM035949.1.1400	1	0	Bacteria; Proteobacteria; Alphaproteobacteria; Rhizobiales; Bradyrhizobiaceae; Bosea; uncultured bacterium
LN566091.1.1350	1	0	Bacteria; Actinobacteria; Acidimicrobiia; Acidimicrobiales; Iamiaceae; Iamia; uncultured bacterium
FN421952.1.1362	1	0	Bacteria; Proteobacteria; Alphaproteobacteria; Rhizobiales; Rhizobiaceae; Rhizobium; uncultured Rhizobium sp.
LN571796.1.1352	1	0	Bacteria; Actinobacteria; Actinobacteria; Pseudonocardiales; Pseudonocardiaceae; Pseudonocardia
KM205501.1.1466	1	0	Bacteria; Planctomycetes; Planctomycetacia; Planctomycetales; Planctomycetaceae; uncultured
KF494737.1.1489	1	0	Bacteria; Actinobacteria; Actinobacteria; Kineosporiales; Kineosporiaceae; Quadrisphaera
EU434347.1.1457	1	0	Bacteria; Proteobacteria; Betaproteobacteria; Burkholderiales; Comamonadaceae; Brachymonas; Brachymonas denitrificans
EF019367.1.1336	1	0	Bacteria; Proteobacteria; Alphaproteobacteria; Rhizobiales; Xanthobacteraceae; Pseudolabrys
JN559142.1.1519	1	0	Bacteria; Verrucomicrobia; Spartobacteria; Chthoniobacterales; FukuN18 freshwater group; uncultured bacterium; uncultured bacterium
KC554820.1.1524	1	0	Bacteria; Actinobacteria; Thermoleophilia; Solirubrobacterales; Solirubrobacteraceae; Solirubrobacter; uncultured bacterium
KF061388.1.1340	1	0	Bacteria; Actinobacteria; Actinobacteria; Corynebacteriales; Corynebacteriaceae; Corynebacterium 1; uncultured bacterium
EU665143.1.1390	1	0	Bacteria; Proteobacteria; Alphaproteobacteria; Sphingomonadales; Sphingomonadaceae; Sphingomonas
EU135240.1.1387	1	0	Bacteria; Planctomycetes; Planctomycetacia; Planctomycetales; Planctomycetaceae; Pir4 lineage; uncultured bacterium
JF146473.1.1345	1	0	Bacteria; Planctomycetes; Planctomycetacia; Planctomycetales; Planctomycetaceae; Singulisphaera; uncultured bacterium
KJ590693.1.1496	1	0	Bacteria; Planctomycetes; Planctomycetacia; Planctomycetales; Planctomycetaceae; uncultured; uncultured bacterium
EF018974.1.1365	1	0	Bacteria; Actinobacteria; Actinobacteria; Propionibacteriales; Nocardioidaceae; Nocardioides; uncultured bacterium
EU289430.1.1484	1	0	Bacteria; Actinobacteria; Actinobacteria; Frankiales; Geodermatophilaceae; uncultured; uncultured bacterium
JQ455178.1.1375	1	0	Bacteria; SR1 (Absconditabacteria); uncultured bacterium; uncultured bacterium; uncultured bacterium; uncultured bacterium; uncultured bacterium
CCMH01000009.275096.276595	1	0	Bacteria; Bacteroidetes; Flavobacteriia; Flavobacteriales; Flavobacteriaceae; Weeksella
HM308366.1.1342	1	0	Bacteria; Actinobacteria; Actinobacteria; Frankiales; Frankiaceae; Jatrophihabitans; uncultured bacterium
JF141553.1.1338	1	0	Bacteria; Actinobacteria; Actinobacteria; Corynebacteriales; Nocardiaceae; Williamsia
New.CleanUp.ReferenceOTU423	1	0	Bacteria; Chloroflexi; Thermomicrobia; JG30-KF-CM45; uncultured bacterium; uncultured bacterium; uncultured bacterium
New.CleanUp.ReferenceOTU349	1	0	Bacteria; Proteobacteria; Betaproteobacteria; Rhodocyclales; Rhodocyclaceae; Quatrionicoccus
New.CleanUp.ReferenceOTU426	1	0	Bacteria; Actinobacteria; Thermoleophilia; Solirubrobacterales; Elev-16S-1332; uncultured bacterium; uncultured bacterium
New.CleanUp.ReferenceOTU427	1	0	Bacteria; Proteobacteria; Alphaproteobacteria; Rhodobacterales; Rhodobacteraceae; Paracoccus; uncultured bacterium
New.CleanUp.ReferenceOTU424	1	0	Bacteria; Actinobacteria; Actinobacteria; Propionibacteriales; Nocardioidaceae; Nocardioides; uncultured bacterium
New.CleanUp.ReferenceOTU425	1	0	Bacteria; Proteobacteria; Betaproteobacteria; Burkholderiales; Comamonadaceae; uncultured; uncultured bacterium
New.CleanUp.ReferenceOTU343	1	0	Bacteria; Proteobacteria; Betaproteobacteria; SC-I-84; uncultured bacterium; uncultured bacterium; uncultured bacterium
New.CleanUp.ReferenceOTU341	1	0	Bacteria; Actinobacteria; Actinobacteria; Propionibacteriales; Nocardioidaceae; Nocardioides; uncultured bacterium
New.CleanUp.ReferenceOTU340	1	0	Bacteria; Actinobacteria; Actinobacteria; Corynebacteriales; Mycobacteriaceae; Mycobacterium; uncultured bacterium
New.CleanUp.ReferenceOTU336	1	0	Bacteria; Actinobacteria; Thermoleophilia; Solirubrobacterales; Patulibacteraceae; Patulibacter; uncultured bacterium
New.CleanUp.ReferenceOTU337	1	0	Bacteria; Actinobacteria; Thermoleophilia; Solirubrobacterales; Patulibacteraceae; Patulibacter; uncultured bacterium
New.CleanUp.ReferenceOTU334	1	0	Bacteria; Actinobacteria; Thermoleophilia; Solirubrobacterales; Elev-16S-1332; uncultured bacterium; uncultured bacterium
New.CleanUp.ReferenceOTU331	1	0	Bacteria; Actinobacteria; Actinobacteria; Propionibacteriales; Nocardioidaceae; Nocardioides; uncultured bacterium
New.CleanUp.ReferenceOTU420	1	0	Bacteria; Actinobacteria; Thermoleophilia; Solirubrobacterales; Elev-16S-1332; uncultured bacterium; uncultured bacterium
New.CleanUp.ReferenceOTU421	1	0	Bacteria; Actinobacteria; Thermoleophilia; Solirubrobacterales; FCPU744; uncultured bacterium; uncultured bacterium
New.CleanUp.ReferenceOTU428	1	0	Bacteria; Actinobacteria; Actinobacteria; Corynebacteriales; Dietziaceae; Dietzia; uncultured bacterium
New.CleanUp.ReferenceOTU429	1	0	Bacteria; Actinobacteria; Actinobacteria; Pseudonocardiales; Pseudonocardiaceae; Pseudonocardia
New.CleanUp.ReferenceOTU370	1	0	Bacteria; Proteobacteria; Deltaproteobacteria; Bdellovibrionales; Bdellovibrionaceae; Bdellovibrio; uncultured bacterium
New.CleanUp.ReferenceOTU286	1	0	Bacteria; Proteobacteria; Alphaproteobacteria; Rhizobiales; 1174-901-12
New.CleanUp.ReferenceOTU287	1	0	Bacteria; Actinobacteria; Actinobacteria; Micrococcales; Brevibacteriaceae; Spelaeicoccus
New.CleanUp.ReferenceOTU282	1	0	Bacteria; Proteobacteria; Alphaproteobacteria; Rhizobiales; Rhizobiaceae; Rhizobium
New.CleanUp.ReferenceOTU87	1	0	Bacteria; Proteobacteria; Gammaproteobacteria; Pseudomonadales; Moraxellaceae; Acinetobacter; uncultured bacterium
New.CleanUp.ReferenceOTU164	1	0	Bacteria; Proteobacteria; Alphaproteobacteria; Rhizobiales; Bradyrhizobiaceae; Bradyrhizobium
New.CleanUp.ReferenceOTU80	1	0	Bacteria; Proteobacteria; Betaproteobacteria; Burkholderiales; Comamonadaceae; Comamonas
New.CleanUp.ReferenceOTU307	1	0	Bacteria; Proteobacteria; Alphaproteobacteria; Sphingomonadales; Sphingomonadaceae; Sphingobium; uncultured bacterium
New.CleanUp.ReferenceOTU305	1	0	Bacteria; Proteobacteria; Alphaproteobacteria; Rhizobiales; Xanthobacteraceae
New.CleanUp.ReferenceOTU304	1	0	Bacteria; Bacteroidetes; Sphingobacteriia; Sphingobacteriales; Sphingobacteriaceae; Sphingobacterium; uncultured bacterium
New.CleanUp.ReferenceOTU302	1	0	Bacteria; Bacteroidetes; Flavobacteriia; Flavobacteriales; Cryomorphaceae; Owenweeksia; uncultured organism
New.CleanUp.ReferenceOTU264	1	0	Unassigned
New.CleanUp.ReferenceOTU265	1	0	Bacteria; Proteobacteria; Deltaproteobacteria; Myxococcales; Polyangiaceae; Sorangium; uncultured bacterium
New.CleanUp.ReferenceOTU266	1	0	Bacteria; Proteobacteria; Gammaproteobacteria; EC3; uncultured bacterium; uncultured bacterium; uncultured bacterium
New.CleanUp.ReferenceOTU413	1	0	Bacteria; Proteobacteria; Gammaproteobacteria; Thiotrichales; Francisellaceae; Francisella
New.CleanUp.ReferenceOTU412	1	0	Bacteria; Proteobacteria; Betaproteobacteria; Nitrosomonadales; Nitrosomonadaceae; Nitrosomonas
New.CleanUp.ReferenceOTU411	1	0	Bacteria; Proteobacteria; Gammaproteobacteria; Thiotrichales; Francisellaceae; Francisella
New.CleanUp.ReferenceOTU410	1	0	Bacteria; Proteobacteria; Betaproteobacteria; Burkholderiales; Burkholderiaceae; Limnobacter
New.CleanUp.ReferenceOTU417	1	0	Bacteria; Actinobacteria; Actinobacteria; Frankiales; Frankiaceae; Jatrophihabitans
New.CleanUp.ReferenceOTU414	1	0	Bacteria; Bacteroidetes; Sphingobacteriia; Sphingobacteriales; Chitinophagaceae; Niabella
New.CleanUp.ReferenceOTU227	1	0	Bacteria; Actinobacteria; Thermoleophilia; Solirubrobacterales; Elev-16S-1332; uncultured bacterium; uncultured bacterium
New.CleanUp.ReferenceOTU359	1	0	Bacteria; Chlamydiae; Chlamydiae; Chlamydiales; Parachlamydiaceae
New.CleanUp.ReferenceOTU351	1	0	Unassigned
New.CleanUp.ReferenceOTU353	1	0	Bacteria; Proteobacteria; Betaproteobacteria; Burkholderiales; Comamonadaceae
New.CleanUp.ReferenceOTU354	1	0	Bacteria; Fusobacteria; Fusobacteriia; Fusobacteriales; Fusobacteriaceae; Fusobacterium; uncultured bacterium
New.CleanUp.ReferenceOTU355	1	0	Bacteria; Proteobacteria; Alphaproteobacteria; Rhodospirillales; I-10; uncultured bacterium; uncultured bacterium
New.CleanUp.ReferenceOTU430	1	0	Bacteria; Actinobacteria; Actinobacteria; Propionibacteriales; Nocardioidaceae; Nocardioides; uncultured bacterium
New.CleanUp.ReferenceOTU316	1	0	Bacteria; Chlamydiae; Chlamydiae; Chlamydiales; Parachlamydiaceae; Parachlamydia
New.CleanUp.ReferenceOTU317	1	0	Bacteria; Proteobacteria; Betaproteobacteria; Burkholderiales; Oxalobacteraceae
New.CleanUp.ReferenceOTU258	1	0	Bacteria; Proteobacteria; Alphaproteobacteria; Rhodospirillales
New.CleanUp.ReferenceOTU255	1	0	Bacteria; Planctomycetes; Planctomycetacia; Planctomycetales; Planctomycetaceae; uncultured; uncultured bacterium
New.CleanUp.ReferenceOTU257	1	0	Bacteria; Proteobacteria; Alphaproteobacteria; Rhodospirillales; Rhodospirillales Incertae Sedis; Reyranella; uncultured bacterium
New.CleanUp.ReferenceOTU256	1	0	Bacteria; Planctomycetes; Planctomycetacia; Planctomycetales; Planctomycetaceae; uncultured; uncultured bacterium
New.CleanUp.ReferenceOTU318	1	0	Bacteria; Bacteroidetes; Sphingobacteriia; Sphingobacteriales; Chitinophagaceae; uncultured; uncultured bacterium
New.CleanUp.ReferenceOTU250	1	0	Bacteria; Planctomycetes; Planctomycetacia; Planctomycetales; Planctomycetaceae; uncultured; uncultured planctomycete
New.CleanUp.ReferenceOTU252	1	0	Bacteria; Planctomycetes; Planctomycetacia; Planctomycetales; Planctomycetaceae; uncultured; uncultured bacterium
New.CleanUp.ReferenceOTU298	1	0	Bacteria; TM6 (Dependentiae); uncultured bacterium; uncultured bacterium; uncultured bacterium; uncultured bacterium; uncultured bacterium
New.CleanUp.ReferenceOTU388	1	0	Bacteria; TM6 (Dependentiae); uncultured bacterium; uncultured bacterium; uncultured bacterium; uncultured bacterium; uncultured bacterium
New.CleanUp.ReferenceOTU387	1	0	Bacteria; Proteobacteria; Gammaproteobacteria; Xanthomonadales; Xanthomonadaceae; Lysobacter
New.CleanUp.ReferenceOTU386	1	0	Bacteria; Proteobacteria; Deltaproteobacteria; Bdellovibrionales; Bacteriovoracaceae; Peredibacter; uncultured bacterium
New.CleanUp.ReferenceOTU383	1	0	Bacteria; Proteobacteria; Alphaproteobacteria; Rhizobiales; Rhizobiales Incertae Sedis; Bauldia
New.CleanUp.ReferenceOTU382	1	0	Bacteria; Proteobacteria; Alphaproteobacteria; Rhodospirillales; I-10; uncultured bacterium; uncultured bacterium
New.CleanUp.ReferenceOTU381	1	0	Bacteria; Proteobacteria; Alphaproteobacteria; Rhizobiales; Aurantimonadaceae; Aureimonas; uncultured bacterium
New.CleanUp.ReferenceOTU380	1	0	Bacteria; Proteobacteria; Alphaproteobacteria; Rhizobiales; Rhizobiales Incertae Sedis; Bauldia; uncultured bacterium
New.CleanUp.ReferenceOTU408	1	0	Bacteria; Proteobacteria; Betaproteobacteria; Burkholderiales; Burkholderiaceae; Limnobacter; uncultured bacterium
New.CleanUp.ReferenceOTU409	1	0	Bacteria; Proteobacteria; Gammaproteobacteria; Thiotrichales; Francisellaceae; Francisella
New.CleanUp.ReferenceOTU402	1	0	Bacteria; Bacteroidetes; Sphingobacteriia; Sphingobacteriales; Chitinophagaceae; uncultured
New.CleanUp.ReferenceOTU404	1	0	Bacteria; Proteobacteria; Gammaproteobacteria; Xanthomonadales; Xanthomonadaceae; uncultured
New.CleanUp.ReferenceOTU406	1	0	Bacteria; Proteobacteria; Alphaproteobacteria; Rhodobacterales; Rhodobacteraceae; Paracoccus
New.CleanUp.ReferenceOTU407	1	0	Bacteria; Proteobacteria; Gammaproteobacteria; Thiotrichales; Francisellaceae; Francisella
New.CleanUp.ReferenceOTU310	1	0	Bacteria; Proteobacteria; Alphaproteobacteria; Rhizobiales; Rhizobiaceae; Rhizobium
New.CleanUp.ReferenceOTU311	1	0	Bacteria; Proteobacteria; Alphaproteobacteria; Rhizobiales; Beijerinckiaceae; Methylocapsa; uncultured bacterium
New.CleanUp.ReferenceOTU251	1	0	Bacteria; Planctomycetes; Planctomycetacia; Planctomycetales; Planctomycetaceae; uncultured
New.CleanUp.ReferenceOTU319	1	0	Bacteria; Bacteroidetes; Sphingobacteriia; Sphingobacteriales; Chitinophagaceae; uncultured; uncultured bacterium
New.CleanUp.ReferenceOTU371	1	0	Bacteria; Planctomycetes; Planctomycetacia; Planctomycetales; Planctomycetaceae; Isosphaera
New.CleanUp.ReferenceOTU220	1	0	Bacteria; Actinobacteria; Acidimicrobiia; Acidimicrobiales; Iamiaceae; Iamia; uncultured bacterium
New.CleanUp.ReferenceOTU369	1	0	Bacteria; Planctomycetes; Planctomycetacia; Planctomycetales; Planctomycetaceae; uncultured; uncultured bacterium
New.CleanUp.ReferenceOTU368	1	0	Bacteria; Planctomycetes; Planctomycetacia; Planctomycetales; Planctomycetaceae; Singulisphaera
New.CleanUp.ReferenceOTU365	1	0	Bacteria; Planctomycetes; Planctomycetacia; Planctomycetales; Planctomycetaceae; uncultured; uncultured bacterium
New.CleanUp.ReferenceOTU367	1	0	Bacteria; Planctomycetes; Planctomycetacia; Planctomycetales; Planctomycetaceae; Isosphaera
New.CleanUp.ReferenceOTU366	1	0	Bacteria; Planctomycetes; Planctomycetacia; Planctomycetales; Planctomycetaceae; Isosphaera; uncultured bacterium
New.CleanUp.ReferenceOTU361	1	0	Bacteria; Bacteroidetes; Sphingobacteriia; Sphingobacteriales; Chitinophagaceae; uncultured; uncultured bacterium
New.CleanUp.ReferenceOTU360	1	0	Bacteria; Actinobacteria; Thermoleophilia; Solirubrobacterales; Elev-16S-1332; uncultured bacterium; uncultured bacterium
New.CleanUp.ReferenceOTU363	1	0	Bacteria; Planctomycetes; Phycisphaerae; Tepidisphaerales; Tepidisphaeraceae; uncultured bacterium; uncultured bacterium
New.CleanUp.ReferenceOTU228	1	0	Bacteria; Planctomycetes; Planctomycetacia; Planctomycetales; Planctomycetaceae; uncultured
New.CleanUp.ReferenceOTU384	1	0	Bacteria; Proteobacteria; Alphaproteobacteria; Rhizobiales; JG34-KF-361; uncultured bacterium; uncultured bacterium
New.CleanUp.ReferenceOTU243	1	0	Bacteria; Planctomycetes; Planctomycetacia; Planctomycetales; Planctomycetaceae; uncultured; uncultured bacterium
New.CleanUp.ReferenceOTU241	1	0	Bacteria; Planctomycetes; Phycisphaerae; Tepidisphaerales; Tepidisphaeraceae; uncultured planctomycete; uncultured planctomycete
New.CleanUp.ReferenceOTU246	1	0	Bacteria; Planctomycetes; Planctomycetacia; Planctomycetales; Planctomycetaceae; uncultured; uncultured bacterium
New.CleanUp.ReferenceOTU244	1	0	Bacteria; Planctomycetes; Planctomycetacia; Planctomycetales; Planctomycetaceae; Gemmata; uncultured bacterium
New.CleanUp.ReferenceOTU248	1	0	Bacteria; Planctomycetes; Planctomycetacia; Planctomycetales; Planctomycetaceae; Singulisphaera; uncultured bacterium
New.CleanUp.ReferenceOTU249	1	0	Bacteria; Planctomycetes; Planctomycetacia; Planctomycetales; Planctomycetaceae; uncultured; uncultured bacterium
New.CleanUp.ReferenceOTU398	1	0	Bacteria; Actinobacteria; Thermoleophilia; Solirubrobacterales; uncultured; uncultured bacterium; uncultured bacterium
New.CleanUp.ReferenceOTU399	1	0	Bacteria; Proteobacteria; Alphaproteobacteria; Rhodobacterales; Rhodobacteraceae; Paracoccus
New.CleanUp.ReferenceOTU394	1	0	Bacteria; Proteobacteria; Alphaproteobacteria; Rhizobiales; Hyphomicrobiaceae; Rhodoplanes
New.CleanUp.ReferenceOTU396	1	0	Bacteria; Proteobacteria; Alphaproteobacteria; Sphingomonadales; WW2-159
New.CleanUp.ReferenceOTU397	1	0	Bacteria; Proteobacteria; Alphaproteobacteria; Sphingomonadales; Sphingomonadaceae; Sphingomonas; uncultured bacterium
New.CleanUp.ReferenceOTU390	1	0	Bacteria; TM6 (Dependentiae); uncultured bacterium; uncultured bacterium; uncultured bacterium; uncultured bacterium; uncultured bacterium
New.CleanUp.ReferenceOTU391	1	0	Bacteria; TM6 (Dependentiae); uncultured bacterium; uncultured bacterium; uncultured bacterium; uncultured bacterium; uncultured bacterium
New.CleanUp.ReferenceOTU392	1	0	Unassigned
New.CleanUp.ReferenceOTU393	1	0	Bacteria; Bacteroidetes; Bacteroidia; Bacteroidales; Bacteroidaceae; Bacteroides; uncultured bacterium
New.CleanUp.ReferenceOTU434	1	0	Bacteria; Proteobacteria; Betaproteobacteria; Nitrosomonadales; Nitrosomonadaceae; Nitrosomonas; uncultured Nitrosomonas sp.
New.CleanUp.ReferenceOTU431	1	0	Bacteria; Saccharibacteria; uncultured bacterium; uncultured bacterium; uncultured bacterium; uncultured bacterium; uncultured bacterium
New.CleanUp.ReferenceOTU433	1	0	Bacteria; Proteobacteria; Alphaproteobacteria; Rhodobacterales; Rhodobacteraceae; uncultured; uncultured bacterium
New.CleanUp.ReferenceOTU432	1	0	Bacteria; Firmicutes; Bacilli; Lactobacillales; Lactobacillaceae; Lactobacillus; uncultured Lactobacillus sp.
New.CleanUp.ReferenceOTU324	1	0	Bacteria; Proteobacteria; Gammaproteobacteria; Thiotrichales; Francisellaceae; Francisella
New.CleanUp.ReferenceOTU327	1	0	Bacteria; Proteobacteria; Gammaproteobacteria; Thiotrichales; Francisellaceae; Francisella
New.CleanUp.ReferenceOTU326	1	0	Unassigned
New.CleanUp.ReferenceOTU292	1	0	Bacteria; Proteobacteria; Alphaproteobacteria; Rickettsiales; SM2D12; uncultured bacterium; uncultured bacterium
New.CleanUp.ReferenceOTU295	1	0	Unassigned
New.CleanUp.ReferenceOTU297	1	0	Bacteria; TM6 (Dependentiae)
New.CleanUp.ReferenceOTU372	1	0	Bacteria; Planctomycetes; Planctomycetacia; Planctomycetales; Planctomycetaceae; Planctomyces; uncultured bacterium
New.CleanUp.ReferenceOTU373	1	0	Bacteria; Proteobacteria; Alphaproteobacteria; Rhizobiales
New.CleanUp.ReferenceOTU278	1	0	Bacteria; Proteobacteria; Alphaproteobacteria; Rhizobiales; Phyllobacteriaceae; Cohaesibacter; uncultured bacterium
New.CleanUp.ReferenceOTU376	1	0	Bacteria; Proteobacteria; Alphaproteobacteria; Rhizobiales; Methylobacteriaceae; Methylobacterium
New.CleanUp.ReferenceOTU377	1	0	Bacteria; Proteobacteria; Alphaproteobacteria; Rhizobiales; Bradyrhizobiaceae; Rhodopseudomonas
New.CleanUp.ReferenceOTU272	1	0	Bacteria; Proteobacteria; Alphaproteobacteria; Rhizobiales; Xanthobacteraceae; Variibacter
New.CleanUp.ReferenceOTU271	1	0	Bacteria; Proteobacteria; Alphaproteobacteria; Rhizobiales; JG34-KF-361; uncultured bacterium; uncultured bacterium
New.CleanUp.ReferenceOTU159	1	0	Bacteria; Proteobacteria; Gammaproteobacteria; Pseudomonadales; Pseudomonadaceae; Pseudomonas
New.CleanUp.ReferenceOTU237	1	0	Bacteria; Actinobacteria; Thermoleophilia; Solirubrobacterales; p35j06ok; uncultured bacterium; uncultured bacterium
New.CleanUp.ReferenceOTU309	1	0	Bacteria; Proteobacteria; Alphaproteobacteria; Rhodobacterales; Rhodobacteraceae; Paracoccus; uncultured bacterium
New.CleanUp.ReferenceOTU230	1	0	Bacteria; Actinobacteria; Thermoleophilia; Solirubrobacterales; Solirubrobacteraceae; Solirubrobacter; uncultured bacterium
New.CleanUp.ReferenceOTU239	1	0	Bacteria; Proteobacteria; Deltaproteobacteria; Oligoflexales; Oligoflexaceae; uncultured bacterium; uncultured bacterium
New.CleanUp.ReferenceOTU308	1	0	Bacteria; Proteobacteria; Alphaproteobacteria; Sphingomonadales; Sphingomonadaceae; Sphingomonas; uncultured bacterium
JX067905.1.1442	0	61063	Bacteria; Proteobacteria; Gammaproteobacteria; Pseudomonadales; Moraxellaceae; Acinetobacter; Acinetobacter baumannii
EF154161.1.1370	0	1599	Bacteria; Actinobacteria; Actinobacteria; Corynebacteriales; Nocardiaceae; Rhodococcus
KC461189.1.1326	0	1493	Bacteria; Proteobacteria; Gammaproteobacteria; Pseudomonadales; Moraxellaceae; Acinetobacter
New.CleanUp.ReferenceOTU4	0	1142	Bacteria; Proteobacteria; Gammaproteobacteria; Pseudomonadales; Moraxellaceae; Acinetobacter; Acinetobacter baumannii
EF510330.1.1463	0	443	Bacteria; Proteobacteria; Gammaproteobacteria; Pseudomonadales; Moraxellaceae; Acinetobacter; Acinetobacter baumannii
AY568492.1.1259	0	124	Bacteria; Proteobacteria; Gammaproteobacteria; Pseudomonadales; Moraxellaceae; Acinetobacter
AB188211.1.1513	0	124	Bacteria; Actinobacteria; Actinobacteria; Micrococcales; Intrasporangiaceae; Ornithinimicrobium
KC907303.1.1389	0	83	Bacteria; Proteobacteria; Gammaproteobacteria; Pseudomonadales; Moraxellaceae; Acinetobacter; Acinetobacter baumannii
New.CleanUp.ReferenceOTU16	0	78	Bacteria; Actinobacteria; Actinobacteria; Corynebacteriales; Nocardiaceae; Rhodococcus; uncultured bacterium
EU784844.1.1494	0	72	Bacteria; Firmicutes; Bacilli; Bacillales; Staphylococcaceae; Staphylococcus
KC166141.1.1205	0	62	Bacteria; Proteobacteria; Gammaproteobacteria; Pseudomonadales; Moraxellaceae; Acinetobacter; Acinetobacter baumannii
CHGG01000059.3975.5499	0	49	Bacteria; Proteobacteria; Gammaproteobacteria; Pseudomonadales; Moraxellaceae; Acinetobacter
FJ907197.1.1444	0	40	Bacteria; Proteobacteria; Gammaproteobacteria; Pseudomonadales; Moraxellaceae; Acinetobacter
AY568476.1.1265	0	31	Bacteria; Proteobacteria; Gammaproteobacteria; Pseudomonadales; Moraxellaceae; Acinetobacter
New.CleanUp.ReferenceOTU438	0	14	Bacteria; Proteobacteria; Gammaproteobacteria; Thiotrichales; Francisellaceae; Francisella
JF023738.1.1333	0	11	Bacteria; Firmicutes; Bacilli; Bacillales; Staphylococcaceae; Staphylococcus
CP012871.108425.109976	0	9	Bacteria; Proteobacteria; Gammaproteobacteria; Enterobacteriales; Enterobacteriaceae; Pluralibacter
FJ558393.1.1389	0	7	Bacteria; Firmicutes; Bacilli; Bacillales; Staphylococcaceae; Staphylococcus
KT425094.1.1502	0	7	Bacteria; Proteobacteria; Gammaproteobacteria; Pseudomonadales; Moraxellaceae; Acinetobacter; Acinetobacter baumannii
JQ855548.1.1253	0	4	Bacteria; Actinobacteria; Actinobacteria; Micrococcales; Intrasporangiaceae; Ornithinimicrobium
JF195671.1.1337	0	4	Bacteria; Actinobacteria; Actinobacteria; Corynebacteriales; Nocardiaceae; Rhodococcus; uncultured bacterium
KF924229.1.1403	0	4	Bacteria; Actinobacteria; Actinobacteria; Micrococcales; Intrasporangiaceae; Ornithinimicrobium
HM536968.1.1480	0	3	Bacteria; Proteobacteria; Gammaproteobacteria; Pseudomonadales; Moraxellaceae; Acinetobacter; Acinetobacter baumannii
DQ379505.1.1426	0	3	Bacteria; Proteobacteria; Gammaproteobacteria; Pseudomonadales; Moraxellaceae; Acinetobacter; Acinetobacter baumannii
New.CleanUp.ReferenceOTU443	0	3	Bacteria; Proteobacteria; Gammaproteobacteria; Thiotrichales; Francisellaceae; Francisella
New.CleanUp.ReferenceOTU439	0	3	Bacteria; Proteobacteria; Gammaproteobacteria; Thiotrichales; Francisellaceae; Francisella
LN611374.1.1300	0	2	Bacteria; Proteobacteria; Gammaproteobacteria; Pseudomonadales; Moraxellaceae; Acinetobacter; Acinetobacter baumannii
GQ100684.1.1372	0	2	Bacteria; Firmicutes; Bacilli; Bacillales; Staphylococcaceae; Staphylococcus; uncultured bacterium
New.CleanUp.ReferenceOTU6	0	2	Bacteria; Firmicutes; Bacilli; Bacillales; Staphylococcaceae; Staphylococcus
New.CleanUp.ReferenceOTU71	0	2	Bacteria; Proteobacteria; Gammaproteobacteria; Pseudomonadales; Moraxellaceae; Acinetobacter; Acinetobacter baumannii
New.CleanUp.ReferenceOTU442	0	2	Bacteria; Proteobacteria; Gammaproteobacteria; Thiotrichales; Francisellaceae; Francisella
New.CleanUp.ReferenceOTU435	0	2	Bacteria; Proteobacteria; Gammaproteobacteria; Thiotrichales; Francisellaceae; Francisella
EF679196.1.1504	0	1	Bacteria; Proteobacteria; Gammaproteobacteria; Enterobacteriales; Enterobacteriaceae; Citrobacter; uncultured bacterium
GQ050577.1.1372	0	1	Bacteria; Firmicutes; Bacilli; Bacillales; Staphylococcaceae; Staphylococcus; uncultured bacterium
EU742138.1.1500	0	1	Bacteria; Firmicutes; Bacilli; Bacillales; Bacillaceae; Bacillus
KF075366.1.1350	0	1	Bacteria; Actinobacteria; Actinobacteria; Micrococcales; Micrococcaceae; Rothia; uncultured bacterium
JN995346.1.1459	0	1	Bacteria; Chloroflexi; Anaerolineae; Anaerolineales; Anaerolineaceae; Anaerolinea; uncultured bacterium
EU808403.1.1305	0	1	Bacteria; Actinobacteria; Actinobacteria; Corynebacteriales; Corynebacteriaceae; Lawsonella; uncultured bacterium
EF120452.1.1485	0	1	Bacteria; Firmicutes; Bacilli; Lactobacillales; Enterococcaceae; Enterococcus
LN611371.1.1300	0	1	Bacteria; Proteobacteria; Gammaproteobacteria; Pseudomonadales; Moraxellaceae; Acinetobacter
JQ769804.1.1460	0	1	Bacteria; Acidobacteria; Solibacteres; Solibacterales; Solibacteraceae (Subgroup 3); Bryobacter
EU536313.1.1409	0	1	Bacteria; Firmicutes; Bacilli; Bacillales; Staphylococcaceae; Staphylococcus
HM066635.1.1514	0	1	Bacteria; Proteobacteria; Betaproteobacteria; Rhodocyclales; Rhodocyclaceae; uncultured
KC573511.1.1419	0	1	Bacteria; Proteobacteria; Gammaproteobacteria; Pseudomonadales; Moraxellaceae; Acinetobacter; Acinetobacter venetianus
DQ819333.1.1486	0	1	Bacteria; Firmicutes; Bacilli; Bacillales; Staphylococcaceae; Staphylococcus; Staphylococcus lentus
FJ979857.1.1315	0	1	Bacteria; Proteobacteria; Alphaproteobacteria; Rhodobacterales; Rhodobacteraceae; Paracoccus
EU762387.1.1370	0	1	Bacteria; Firmicutes; Bacilli; Lactobacillales; Streptococcaceae; Streptococcus; uncultured bacterium
EF511875.1.1494	0	1	Bacteria; Proteobacteria; Gammaproteobacteria; Pseudomonadales; Pseudomonadaceae; Pseudomonas; Pseudomonas aeruginosa
DQ988257.1.1306	0	1	Bacteria; Proteobacteria; Gammaproteobacteria; Pseudomonadales; Pseudomonadaceae; Pseudomonas; uncultured bacterium
KP994777.1.1209	0	1	Bacteria; Proteobacteria; Gammaproteobacteria; Legionellales; Coxiellaceae; Coxiella
EF016110.1.1393	0	1	Bacteria; Proteobacteria; Gammaproteobacteria; Pseudomonadales; Pseudomonadaceae; Pseudomonas; uncultured bacterium
HQ773094.1.1467	0	1	Bacteria; Firmicutes; Bacilli; Bacillales; Staphylococcaceae; Staphylococcus
AM183021.1.1459	0	1	Bacteria; Proteobacteria; Gammaproteobacteria; Pseudomonadales; Moraxellaceae; Acinetobacter; uncultured Acinetobacter sp.
DQ817243.1.1470	0	1	Bacteria; Proteobacteria; Gammaproteobacteria; Enterobacteriales; Enterobacteriaceae; Citrobacter; uncultured bacterium
CS600365.8.1528	0	1	Bacteria; Proteobacteria; Gammaproteobacteria; Enterobacteriales; Enterobacteriaceae; Escherichia-Shigella; uncultured bacterium
HE652874.1.1297	0	1	Bacteria; Bacteroidetes; Sphingobacteriia; Sphingobacteriales; Lentimicrobiaceae; Lentimicrobium; uncultured bacterium
New.CleanUp.ReferenceOTU440	0	1	Bacteria; Firmicutes; Bacilli; Bacillales; Staphylococcaceae; Staphylococcus; Staphylococcus sciuri subsp. sciuri
New.CleanUp.ReferenceOTU441	0	1	Bacteria; Proteobacteria; Alphaproteobacteria; Rhizobiales; 1174-901-12; uncultured bacterium; uncultured bacterium
New.CleanUp.ReferenceOTU444	0	1	Bacteria; Proteobacteria; Gammaproteobacteria; Thiotrichales; Francisellaceae; Francisella
New.CleanUp.ReferenceOTU445	0	1	Bacteria; Proteobacteria; Gammaproteobacteria; Thiotrichales; Francisellaceae; Francisella
New.CleanUp.ReferenceOTU437	0	1	Bacteria; Tenericutes; Mollicutes; NB1-n; uncultured bacterium; uncultured bacterium; uncultured bacterium
New.CleanUp.ReferenceOTU436	0	1	Bacteria; Actinobacteria; Actinobacteria; Corynebacteriales; Nocardiaceae; Rhodococcus; uncultured bacterium

## Sheet: OTUS Assigned
	Pagina web		https://bioinfogp.cnb.csic.es/tools/venny/
			http://bioinformatics.psb.ugent.be/cgi-bin/liste/Venn/calculate_venn.htpl
	Phylum	GARS.16S.fasta	GART.16S.fasta		Familia	GARS.16S.fasta	GART.16S.fasta		Genus	GARS.16S.fasta	GART.16S.fasta
	Proteobacteria	0.969727	0.902428		Moraxellaceae	0.967691	0.0129449		Francisella	0.00149719	0.6922
	Actinobacteria	0.0275033	0.0588373		Nocardiaceae	0.0251827	0.00615467		Paracoccus	1.49719e-05	0.0513781
	Bacteroidetes	2.99437e-05	0.0222438		Staphylococcaceae	0.00262007	0.000501739		Other	0.00016469	0.0366604
	Planctomycetes	0	0.00682366		Intrasporangiaceae	0.00217092	0.00317768		uncultured	4.49156e-05	0.0266591
	Firmicutes	0.00267996	0.00287664		Francisellaceae	0.00149719	0.6922		Sphingomonas	0	0.016825
	Other	1.49719e-05	0.00247525		Enterobacteriaceae	0.000284465	0.00284319		Niabella	0	0.0154536
	Acidobacteria	1.49719e-05	0.00207386		Mitochondria	0.000149719	0.000200696		Dietzia	2.99437e-05	0.0138146
	Thaumarchaeota	0	0.000836232		Frankiaceae	5.98874e-05			Acinetobacter	0.967691	0.0127107
	Chloroflexi	1.49719e-05	0.000802783		Pseudomonadaceae	4.49156e-05	0.00167246		Defluviimonas	0	0.01154
	Verrucomicrobia	0	0.000702435		Dietziaceae	2.99437e-05	0.0138146		Bradyrhizobium	0	0.0108376
	TM6 (Dependentiae)	0	0.000367942		Dermabacteraceae	2.99437e-05	0.000100348		uncultured bacterium	2.99437e-05	0.00856302
	Chlamydiae	0	0.000133797		Rhodobacteraceae	1.49719e-05	0.0644233		Nocardioides	0	0.00752609
	Saccharibacteria	0	0.000133797		Corynebacteriaceae	1.49719e-05	0.00431496		Mesorhizobium	0	0.00635537
	Nitrospirae	0	0.000100348		Solibacteraceae (Subgroup 3)	1.49719e-05	0.00170591		Variibacter	0	0.0048836
	WWE3	0	0.000100348		1174-901-12	1.49719e-05	0.00163902		Corynebacterium	0	0.00431496
	Cyanobacteria	0	6.68986e-05		Micrococcaceae	1.49719e-05	0.000802783		Luteimonas	0	0.00424806
	Deinococcus-Thermus	0	6.68986e-05		Flavobacteriaceae	1.49719e-05	0.00046829		Rhizobium	0	0.00424806
	Fusobacteria	0	6.68986e-05		Streptococcaceae	1.49719e-05	0.00046829		Mycobacterium	0	0.00341183
	Gemmatimonadetes	0	6.68986e-05		Bacillaceae	1.49719e-05	0.000301044		Rhodopseudomonas	0	0.00314423
	SR1 (Absconditabacteria)	0	3.34493e-05		Aerococcaceae	1.49719e-05	3.34493e-05		Gordonia	0	0.00301044
	Tenericutes	1.49719e-05	0		Rhodocyclaceae	1.49719e-05	3.34493e-05		Burkholderia-Paraburkholderia	0	0.0023749
					Coxiellaceae	1.49719e-05	3.34493e-05		Sphingobacterium	0	0.0022411
					Lentimicrobiaceae	1.49719e-05	0		Pseudonocardia	0	0.00220765
					Anaerolineaceae	1.49719e-05	0		Lysobacter	0	0.00210731
					Enterococcaceae	1.49719e-05	0		Solirubrobacter	0	0.00207386
					uncultured bacterium	1.49719e-05	0		Pseudolabrys	0	0.00204041
					Other	1.49719e-05	0		Salmonella	1.49719e-05	0.00200696
					Xanthomonadaceae	0	0.0255887		Rhodoplanes	0	0.00200696
					Chitinophagaceae	0	0.0189657		Shinella	0	0.00197351
					Sphingomonadaceae	0	0.0186647		Marmoricola	0	0.00194006
					Bradyrhizobiaceae	0	0.0149184		Chitinophaga	0	0.00183971
					Other	0	0.0108376		Vibrio	0	0.00170591
					Nocardioidaceae	0	0.0096334		Pseudomonas	4.49156e-05	0.00167246
					Xanthobacteraceae	0	0.00916511		Variovorax	0	0.00167246
					Comamonadaceae	0	0.00789403		Rhodococcus	0.0251827	0.00157212
					Phyllobacteriaceae	0	0.00689055		Stenotrophomonas	0	0.00157212
					Rhizobiaceae	0	0.00665641		Tsukamurella	0	0.00153867
					Planctomycetaceae	0	0.00662296		Nocardia	0	0.00150522
					Methylobacteriaceae	0	0.00464945		Ornithinimicrobium	0.00217092	0.00147177
					Mycobacteriaceae	0	0.00341183		Bryobacter	1.49719e-05	0.00147177
					Elev-16S-1332	0	0.00297699		Patulibacter	0	0.00143832
					Burkholderiaceae	0	0.00284319		Comamonas	0	0.00130452
					Beijerinckiaceae	0	0.00270939		Methylobacterium	0	0.00123762
					Hyphomicrobiaceae	0	0.0025756		Nitrosomonas	0	0.00123762
					Sphingobacteriaceae	0	0.00240835		Janibacter	0	0.00110383
					Pseudonocardiaceae	0	0.0023749		Ochrobactrum	0	0.00110383
					Solirubrobacteraceae	0	0.00207386		Rhizorhapis	0	0.00110383
					Acetobacteraceae	0	0.00170591		Curtobacterium	0	0.000970029
					Vibrionaceae	0	0.00170591		Pir4 lineage	0	0.000869682
					Tsukamurellaceae	0	0.00153867		Isosphaera	0	0.000836232
					0319-6M6	0	0.00147177		Gemmata	0	0.000735884
					Patulibacteraceae	0	0.00143832		Acidiphilium	0	0.000635537
					Nitrosomonadaceae	0	0.00127107		Bosea	0	0.000568638
					Other	0	0.00123762		Singulisphaera	0	0.000568638
					Other	0	0.00110383		Jatrophihabitans	5.98874e-05	0.000535189
					Brucellaceae	0	0.00110383		Staphylococcus	0.00262007	0.000501739
					Microbacteriaceae	0	0.000970029		Corallococcus	0	0.00046829
					Kineosporiaceae	0	0.000802783		Micrococcus	0	0.00046829
					Methylocystaceae	0	0.000802783		Pseudoxanthomonas	0	0.00046829
					uncultured bacterium	0	0.000668986		uncultured archaeon	0	0.00046829
					Oxalobacteraceae	0	0.000668986		Devosia	0	0.000434841
					Ellin6055	0	0.000602087		Streptococcus	1.49719e-05	0.000401391
					Rhizobiales Incertae Sedis	0	0.000501739		Ensifer	0	0.000401391
					uncultured archaeon	0	0.00046829		Gemella	0	0.000401391
					Myxococcaceae	0	0.00046829		Brevibacillus	0	0.000367942
					Dermacoccaceae	0	0.000401391		Flavitalea	0	0.000367942
					Dermatophilaceae	0	0.000401391		Methylopila	0	0.000334493
					Family XI	0	0.000401391		Aminobacter	0	0.000301044
					Other	0	0.000367942		Limnobacter	0	0.000301044
					Paenibacillaceae	0	0.000367942		Novosphingobium	0	0.000301044
					JG34-KF-361	0	0.000334493		Planctomyces	0	0.000301044
					uncultured bacterium	0	0.000334493		Quadrisphaera	0	0.000301044
					Caulobacteraceae	0	0.000301044		Flexivirga	0	0.000267594
					Alcaligenaceae	0	0.000301044		Nitrobacter	0	0.000267594
					Gsoil-1167	0	0.000267594		Tetrasphaera	0	0.000267594
					DA101 soil group	0	0.000267594		Angustibacter	0	0.000234145
					Leuconostocaceae	0	0.000234145		Brevundimonas	0	0.000234145
					Neisseriaceae	0	0.000234145		Candidatus Solibacter	0	0.000234145
					Brevibacteriaceae	0	0.000200696		Neisseria	0	0.000234145
					Lactobacillaceae	0	0.000200696		Parafilimonas	0	0.000234145
					Rhodospirillales Incertae Sedis	0	0.000200696		Taibaiella	0	0.000234145
					Erythrobacteraceae	0	0.000200696		Agaricicola	0	0.000200696
					Carnobacteriaceae	0	0.000167246		Kineosphaera	0	0.000200696
					Aurantimonadaceae	0	0.000167246		Lactobacillus	0	0.000200696
					uncultured	0	0.000167246		Massilia	0	0.000200696
					uncultured bacterium	0	0.000167246		Reyranella	0	0.000200696
					Chthoniobacteraceae	0	0.000167246		Serratia	0	0.000200696
					Blastocatellaceae (Subgroup 4)	0	0.000133797		Actinomycetospora	0	0.000167246
					Streptomycetaceae	0	0.000133797		Aeromicrobium	0	0.000167246
					Cytophagaceae	0	0.000133797		Aliihoeflea	0	0.000167246
					KD3-93	0	0.000133797		Anoxybacillus	0	0.000167246
					uncultured bacterium	0	0.000133797		Aureimonas	0	0.000167246
					Family XI	0	0.000133797		Chryseobacterium	0	0.000167246
					Tepidisphaeraceae	0	0.000133797		Chthoniobacter	0	0.000167246
					MNG7	0	0.000133797		Erythrobacter	0	0.000167246
					alphaI cluster	0	0.000133797		Kocuria	0	0.000167246
					uncultured	0	0.000133797		Leuconostoc	0	0.000167246
					Other	0	0.000133797		Luteibacter	0	0.000167246
					Bdellovibrionaceae	0	0.000133797		Pirellula	0	0.000167246
					uncultured bacterium	0	0.000133797		Proteus	0	0.000167246
					Bogoriellaceae	0	0.000100348		Bacillus	1.49719e-05	0.000133797
					uncultured	0	0.000100348		Anaerococcus	0	0.000133797
					KF-JG30-B3	0	0.000100348		Bauldia	0	0.000133797
					Rhodobiaceae	0	0.000100348		Bdellovibrio	0	0.000133797
					Rhodospirillaceae	0	0.000100348		Blastocatella	0	0.000133797
					uncultured bacterium	0	0.000100348		Brachymonas	0	0.000133797
					Oceanospirillaceae	0	0.000100348		Brevibacterium	0	0.000133797
					Xiphinematobacteraceae	0	0.000100348		Dermacoccus	0	0.000133797
					Verrucomicrobiaceae	0	0.000100348		Enhydrobacter	0	0.000133797
					uncultured bacterium	0	0.000100348		Labrys	0	0.000133797
					Acidobacteriaceae (Subgroup 1)	0	6.68986e-05		Nesterenkonia	0	0.000133797
					uncultured bacterium	0	6.68986e-05		Nordella	0	0.000133797
					Iamiaceae	0	6.68986e-05		Ornithinibacter	0	0.000133797
					Micromonosporaceae	0	6.68986e-05		Pedobacter	0	0.000133797
					288-2	0	6.68986e-05		Ralstonia	0	0.000133797
					FCPU744	0	6.68986e-05		Streptomyces	0	0.000133797
					Porphyromonadaceae	0	6.68986e-05		uncultured alpha proteobacterium	0	0.000133797
					Parachlamydiaceae	0	6.68986e-05		uncultured Verrucomicrobia bacterium	0	0.000133797
					Simkaniaceae	0	6.68986e-05		Citrobacter	0.000119775	0.000100348
					uncultured cyanobacterium	0	6.68986e-05		Brachybacterium	2.99437e-05	0.000100348
					Trueperaceae	0	6.68986e-05		Cloacibacterium	1.49719e-05	0.000100348
					Fusobacteriaceae	0	6.68986e-05		Alkanindiges	0	0.000100348
					Gemmatimonadaceae	0	6.68986e-05		Atopococcus	0	0.000100348
					0319-6A21	0	6.68986e-05		Candidatus Xiphinematobacter	0	0.000100348
					uncultured bacterium	0	6.68986e-05		Dongia	0	0.000100348
					I-10	0	6.68986e-05		Flavobacterium	0	0.000100348
					JG34-KF-161	0	6.68986e-05		Georgenia	0	0.000100348
					uncultured bacterium	0	6.68986e-05		Lampropedia	0	0.000100348
					Bacteriovoracaceae	0	6.68986e-05		Marinomonas	0	0.000100348
					Desulfovibrionaceae	0	6.68986e-05		Methylosinus	0	0.000100348
					Desulfurellaceae	0	6.68986e-05		Microvirga	0	0.000100348
					Haliangiaceae	0	6.68986e-05		Pseudorhodoferax	0	0.000100348
					Polyangiaceae	0	6.68986e-05		Sphingobium	0	0.000100348
					uncultured Acidobacteria bacterium	0	3.34493e-05		Terrimonas	0	0.000100348
					uncultured Acidobacteria bacterium	0	3.34493e-05		uncultured endolithic bacterium	0	0.000100348
					uncultured bacterium	0	3.34493e-05		Achromobacter	0	6.68986e-05
					uncultured	0	3.34493e-05		Albirhodobacter	0	6.68986e-05
					Geodermatophilaceae	0	3.34493e-05		Azohydromonas	0	6.68986e-05
					Nocardiopsaceae	0	3.34493e-05		Desulfovibrio	0	6.68986e-05
					TM146	0	3.34493e-05		Edaphobacter	0	6.68986e-05
					YNPFFP1	0	3.34493e-05		Filimonas	0	6.68986e-05
					p35j06ok	0	3.34493e-05		Frankia	0	6.68986e-05
					Bacteroidaceae	0	3.34493e-05		Fusobacterium	0	6.68986e-05
					Cryomorphaceae	0	3.34493e-05		G55	0	6.68986e-05
					Lachnospiraceae	0	3.34493e-05		Gemmatimonas	0	6.68986e-05
					Peptostreptococcaceae	0	3.34493e-05		Granulicatella	0	6.68986e-05
					Nitrospiraceae	0	3.34493e-05		Haliangium	0	6.68986e-05
					Other	0	3.34493e-05		Haloferula	0	6.68986e-05
					D05-2	0	3.34493e-05		Iamia	0	6.68986e-05
					Other	0	3.34493e-05		Lactococcus	0	6.68986e-05
					SM2D12	0	3.34493e-05		Macellibacteroides	0	6.68986e-05
					WW2-159	0	3.34493e-05		Methylocystis	0	6.68986e-05
					Other	0	3.34493e-05		Peredibacter	0	6.68986e-05
					Desulfobulbaceae	0	3.34493e-05		Persicitalea	0	6.68986e-05
					Oligoflexaceae	0	3.34493e-05		Phenylobacterium	0	6.68986e-05
					Aeromonadaceae	0	3.34493e-05		Ramlibacter	0	6.68986e-05
					uncultured bacterium	0	3.34493e-05		Rhodobacter	0	6.68986e-05
					Halomonadaceae	0	3.34493e-05		Roseomonas	0	6.68986e-05
					Pasteurellaceae	0	3.34493e-05		Sandaracinobacter	0	6.68986e-05
					Xanthomonadales Incertae Sedis	0	3.34493e-05		Serinicoccus	0	6.68986e-05
					uncultured bacterium	0	3.34493e-05		Spelaeicoccus	0	6.68986e-05
					Other	0	3.34493e-05		Sphingopyxis	0	6.68986e-05
					Opitutaceae	0	3.34493e-05		Thermomonas	0	6.68986e-05
					FukuN18 freshwater group	0	3.34493e-05		Truepera	0	6.68986e-05
									uncultured cyanobacterium	0	6.68986e-05
									Weissella	0	6.68986e-05
									uncultured Acidobacteria bacterium	0	6.68986e-05
									Aerococcus	1.49719e-05	3.34493e-05
									Acidibacter	0	3.34493e-05
									Acidovorax	0	3.34493e-05
									Actinoplanes	0	3.34493e-05
									Aeromonas	0	3.34493e-05
									Aetherobacter	0	3.34493e-05
									Altererythrobacter	0	3.34493e-05
									Aquamicrobium	0	3.34493e-05
									Aquicella	0	3.34493e-05
									Azorhizobium	0	3.34493e-05
									Bacteroides	0	3.34493e-05
									Blautia	0	3.34493e-05
									Buttiauxella	0	3.34493e-05
									Bythopirellula	0	3.34493e-05
									Catellatospora	0	3.34493e-05
									Chryseolinea	0	3.34493e-05
									Cohaesibacter	0	3.34493e-05
									Cupriavidus	0	3.34493e-05
									Desulfobulbus	0	3.34493e-05
									Empedobacter	0	3.34493e-05
									Enterobacter	0	3.34493e-05
									Falsirhodobacter	0	3.34493e-05
									Flectobacillus	0	3.34493e-05
									Haematobacter	0	3.34493e-05
									Haemophilus	0	3.34493e-05
									Halomonas	0	3.34493e-05
									Hansschlegelia	0	3.34493e-05
									Knoellia	0	3.34493e-05
									Luteolibacter	0	3.34493e-05
									Methylocapsa	0	3.34493e-05
									Mucilaginibacter	0	3.34493e-05
									Nitrospira	0	3.34493e-05
									Nocardiopsis	0	3.34493e-05
									Opitutus	0	3.34493e-05
									Ottowia	0	3.34493e-05
									Owenweeksia	0	3.34493e-05
									Paeniclostridium	0	3.34493e-05
									Parachlamydia	0	3.34493e-05
									Pedomicrobium	0	3.34493e-05
									Pelagibacterium	0	3.34493e-05
									Pelomonas	0	3.34493e-05
									Phreatobacter	0	3.34493e-05
									Phycicoccus	0	3.34493e-05
									Pseudarthrobacter	0	3.34493e-05
									Quatrionicoccus	0	3.34493e-05
									Rhodomicrobium	0	3.34493e-05
									Smaragdicoccus	0	3.34493e-05
									Soonwooa	0	3.34493e-05
									Sorangium	0	3.34493e-05		0	3.34493e-05
									Tepidimonas	0	3.34493e-05
									uncultured planctomycete	0	3.34493e-05
									Weeksella	0	3.34493e-05
									Williamsia	0	3.34493e-05
									Pluralibacter	0.000134747	0
									Anaerolinea	1.49719e-05	0
									Coxiella	1.49719e-05	0
									Enterococcus	1.49719e-05	0
									Escherichia-Shigella	1.49719e-05	0
									Lawsonella	1.49719e-05	0
									Lentimicrobium	1.49719e-05	0
									Rothia	1.49719e-05	0

## Sheet: VENN
	Phylum						Genus
	Names	total	elements				Names	total	elements
	GARS GART	7	Bacteroidetes Other Acidobacteria Actinobacteria Proteobacteria Firmicutes Chloroflexi				GARS GART	20	Streptococcus Francisella Pseudomonas Staphylococcus Acinetobacter Brachybacterium Ornithinimicrobium uncultured Jatrophihabitans Other Dietzia Aerococcus Bacillus Citrobacter Bryobacter Salmonella uncultured bacterium Rhodococcus Paracoccus Cloacibacterium
	GARS	1	Tenericutes				GARS	8	Anaerolinea Lawsonella Enterococcus Pluralibacter Coxiella Rothia Lentimicrobium Escherichia-Shigella
	GART	13	Saccharibacteria Cyanobacteria Chlamydiae WWE3 Fusobacteria Gemmatimonadetes TM6 (Dependentiae) Nitrospirae Thaumarchaeota Planctomycetes SR1 (Absconditabacteria) Deinococcus-Thermus Verrucomicrobia				GART	200	Empedobacter Aureimonas Ochrobactrum Pelagibacterium Nordella Phreatobacter Reyranella Sorangium Brevundimonas Burkholderia-Paraburkholderia Chitinophaga Roseomonas Haliangium Pedomicrobium Micrococcus Cohaesibacter Dermacoccus Agaricicola Flavitalea Hansschlegelia Marinomonas Isosphaera Limnobacter Sphingopyxis Altererythrobacter uncultured cyanobacterium Frankia Niabella Patulibacter Methylopil…
